# Supplementary material for: Aberrant DNA methylation reprogramming during induced pluripotent stem cell generation is dependent on the choice of reprogramming factors
Source: Cell Regen. 2014 Feb 7;3:4. doi: 10.1186/2045-9769-3-4 (PMC4230737; doi:10.1186/2045-9769-3-4)
Supplement: Supplementary file 2 — Additional file 2: DNA methylation data for CpGs differentially methylated between Y-iPS and T-iPS. (XLS 5 MB) [file 13619_2013_19_MOESM2_ESM.xls]

## Sheet: Sheet1
TargetID	OSKM1	OSKM2	OSKM3	OSKM4	OSKM5	OSKM6	OSKM7	OSKM8	OSKM9	HFF_P17_parent	#HFF_P23_NAC	OSLN1	OSLN2	OSLN3	OSLN4	OSLN5	OSLN6	ES__SIVF002_passage50_Male	ES__SIVF025_passage35_Male	ES__SIVF043_passage12_Male	ES__SIVF044_passage13_Male	ES__SIVF050_passage9_Male	std dev OSKM	std dev OSLN	ranksum p value (oskm vs cosln)	pFDR	qValue	average OSKM	average OSLN	Diff methylation (OSKM-OSLN)	CHR_37	start	end	AVG Fibro	AVG 5 ES cells	Diff Fibro - ESC	G1	G2	G3	G4	aberration	UCSC_REFGENE_NAME	UCSC_REFGENE_ACCESSION	UCSC_REFGENE_GROUP	RELATION_TO_UCSC_CPG_ISLAND	C-DMR	R-DMR	T-DMR
cg08143045	0.190111	0.41335	0.41537	0.443873	0.430312	0.499737	0.311439	0.344822	0.0504655	0.395419	0.884152	0.880807	0.847787	0.894467	0.868549	0.840015	0.834675	0.834151	0.849555	0.838388	0.828545	0.796193	0.142515	0.0239885	0.0003996	0.0224403	0.00853651	0.344387	0.86105	-0.516663	chr1	171807195	171807196	0.639786	0.829366	-0.189581	G1	#N/A	#N/A	#N/A	de novo demethylation OSKM	0	0	0	N_Shelf
cg16652920	0.663336	0.554229	0.583643	0.59984	0.499881	0.517132	0.529244	0.209612	0.595298	0.588359	0.975986	0.94948	0.951259	0.966043	0.953925	0.934852	0.948543	0.830846	0.823389	0.90209	0.84318	0.828438	0.129456	0.010034	0.0003996	0.0194076	0.00853651	0.528024	0.950684	-0.42266	chr1	7432614	7432615	0.782172	0.845589	-0.0634166	G1	#N/A	#N/A	#N/A	de novo demethylation OSKM	CAMTA1	NM_015215	Body	0
cg12398903	0.592385	0.183817	0.473197	0.628079	0.731438	0.669829	0.785317	0.756419	0.554418	0.809817	0.928035	0.92611	0.932394	0.945839	0.965746	0.91914	0.964702	0.851625	0.935169	0.911118	0.885784	0.910577	0.184764	0.0198029	0.0003996	0.0165708	0.00853651	0.597211	0.942322	-0.345111	chr1	245288470	245288471	0.868926	0.898855	-0.0299289	G1	#N/A	#N/A	#N/A	de novo demethylation OSKM	EFCAB2;EFCAB2;EFCAB2	NM_001143943;NR_026587;NR_026586	3'UTR;Body;Body	0
cg17016136	0.556492	0.528585	0.623777	0.607242	0.559352	0.517799	0.59012	0.620528	0.582911	0.628505	0.831506	0.877514	0.900494	0.876206	0.872941	0.872205	0.881944	0.755332	0.838104	0.853406	0.83186	0.831015	0.0383747	0.0105322	0.0003996	0.0153253	0.00853651	0.576312	0.880217	-0.303906	chr1	161251852	161251853	0.730006	0.821943	-0.0919378	G1	#N/A	#N/A	#N/A	de novo demethylation OSKM	PCP4L1	NM_001102566	Body	0
cg23592645	0.625865	0.440639	0.496986	0.572858	0.356684	0.672999	0.501739	0.379079	0.531371	0.791635	0.693392	0.688539	0.722297	0.801431	0.695269	0.806159	0.931767	0.790461	0.842738	0.892948	0.900873	0.887206	0.106113	0.0925765	0.0003996	0.0175981	0.00853651	0.508691	0.774244	-0.265553	chr1	88065641	88065642	0.742513	0.862845	-0.120332	G1	#N/A	#N/A	#N/A	de novo demethylation OSKM	0	0	0	0
cg06087623	0.811495	0.85168	0.615968	0.662183	0.761433	0.788418	0.500362	0.653806	0.471173	0.978745	0.996908	0.971607	0.712644	0.93945	0.953422	0.98185	0.968175	0.815758	0.816759	0.937219	0.883403	0.826997	0.135153	0.103241	0.0047952	0.0336018	0.0302958	0.679613	0.921191	-0.241578	chr1	2203012	2203013	0.987827	0.856027	0.1318	G1	#N/A	#N/A	#N/A	de novo demethylation OSKM	SKI	NM_003036	Body	0
cg27508545	0.855947	0.892376	0.50955	0.693966	0.89733	0.749686	0.370822	0.755721	0.397321	0.95857	0.891067	0.978864	0.700895	0.94194	0.964687	0.967233	0.948753	0.879537	0.879632	0.937037	0.971043	0.93244	0.205739	0.10673	0.00759241	0.044674	0.0388127	0.680302	0.917062	-0.23676	chr1	10240017	10240018	0.924818	0.919938	0.00488028	G1	#N/A	#N/A	#N/A	de novo demethylation OSKM	UBE4B;UBE4B	NM_006048;NM_001105562	3'UTR;3'UTR	0
cg26836717	0.692918	0.456325	0.746421	0.639944	0.671732	0.571093	0.737604	0.649394	0.518307	0.910836	0.912124	0.854504	0.906268	0.746095	0.811151	0.885222	0.874916	0.817455	0.837859	0.874218	0.804573	0.741716	0.0983585	0.0587773	0.000799201	0.0130287	0.0118126	0.631526	0.846359	-0.214833	chr1	103125860	103125861	0.91148	0.815164	0.0963158	G1	#N/A	#N/A	#N/A	de novo demethylation OSKM	0	0	0	0
cg10628295	0.718938	0.140255	0.669496	0.729209	0.740581	0.892343	0.904535	0.585636	0.808242	0.830122	0.886934	0.932319	0.896265	0.916383	0.926131	0.884724	0.826509	0.81699	0.887264	0.830748	0.83797	0.835817	0.228956	0.0389667	0.00759241	0.039868	0.0388127	0.687693	0.897055	-0.209362	chr1	120389211	120389212	0.858528	0.841758	0.0167697	G1	#N/A	#N/A	#N/A	de novo demethylation OSKM	NBPF7	NM_001047980	TSS1500	0
cg15821401	0.847934	0.638039	0.559825	0.6543	0.798039	0.798212	0.398813	0.776832	0.390255	0.943206	0.93043	0.889533	0.659655	0.872534	0.906063	0.897763	0.905853	0.816065	0.827796	0.875216	0.817087	0.832317	0.172476	0.0966242	0.0047952	0.0346586	0.0302958	0.651361	0.855233	-0.203872	chr1	44482420	44482421	0.936818	0.833696	0.103121	G1	#N/A	#N/A	#N/A	de novo demethylation OSKM	SLC6A9;SLC6A9;SLC6A9	NM_001024845;NM_201649;NM_006934	Body;Body;Body	0
cg00305193	0.647721	0.689858	0.779048	0.68482	0.523509	0.629497	0.853897	0.784803	0.833505	0.883675	0.957383	0.497035	0.678787	0.57168	0.492721	0.390534	0.433008	0.813496	0.826269	0.851316	0.791963	0.803685	0.107443	0.102915	0.0047952	0.0321701	0.0302958	0.714073	0.510628	0.203446	chr1	26158583	26158584	0.920529	0.817346	0.103184	G1	#N/A	#N/A	#N/A	de novo demethylation OSLN	FAM54B;FAM54B;FAM54B;FAM54B	NM_001099627;NM_001099625;NM_001099626;NM_019557	3'UTR;3'UTR;3'UTR;3'UTR	0
cg13572638	0.671695	0.712591	0.742242	0.680455	0.603524	0.719727	0.805742	0.772847	0.762871	0.739223	0.83406	0.517413	0.555326	0.635985	0.525364	0.357842	0.418854	0.831224	0.871353	0.908262	0.861075	0.843596	0.0612253	0.0992707	0.000799201	0.0134794	0.0118126	0.719077	0.501797	0.21728	chr1	227173653	227173654	0.786642	0.863102	-0.0764602	G1	#N/A	#N/A	#N/A	de novo demethylation OSLN	CABC1	NM_020247	Body	0
cg10861751	0.815647	0.857459	0.891585	0.869178	0.74094	0.907634	0.931107	0.957825	0.919359	0.925892	0.893579	0.662181	0.700321	0.722485	0.636676	0.512374	0.677344	0.838196	0.877097	0.904116	0.879464	0.87043	0.0662615	0.0745372	0.0003996	0.00897539	0.00853651	0.876748	0.651897	0.224851	chr1	192544716	192544717	0.909735	0.873861	0.0358746	G1	#N/A	#N/A	#N/A	de novo demethylation OSLN	RGS1	NM_002922	TSS200	0
cg07830269	0.595059	0.660005	0.73387	0.606356	0.323185	0.652638	0.798942	0.807803	0.742094	0.778304	0.882691	0.413286	0.588478	0.499446	0.463661	0.197838	0.424898	0.778759	0.807377	0.850562	0.806759	0.799911	0.147435	0.130588	0.00759241	0.0427481	0.0388127	0.657772	0.431268	0.226505	chr1	240363446	240363447	0.830498	0.808674	0.0218238	G1	#N/A	#N/A	#N/A	de novo demethylation OSLN	FMN2	NM_020066	Body	0
cg03423077	0.494461	0.683579	0.894577	0.700422	0.573955	0.726788	0.840009	0.708905	0.903458	0.977495	0.977785	0.466689	0.682406	0.663582	0.451173	0.276938	0.423931	0.837129	0.847179	0.85039	0.885382	0.862537	0.138011	0.154182	0.0047952	0.0317441	0.0302958	0.725128	0.49412	0.231008	chr1	87599262	87599263	0.97764	0.856524	0.121117	G1	#N/A	#N/A	#N/A	de novo demethylation OSLN	LOC339524;LOC339524;LOC339524;LOC339524;LOC339524	NR_026986;NR_026989;NR_026987;NR_026988;NR_026985	Body;Body;Body;Body;Body	S_Shore
cg14260004	0.781717	0.840461	0.828533	0.808175	0.774056	0.771488	0.928555	0.828413	0.893814	0.946831	0.939357	0.524302	0.719762	0.726937	0.565832	0.32633	0.590815	0.844354	0.8849	0.905188	0.870941	0.868008	0.0538935	0.147499	0.0003996	0.009234	0.00853651	0.828357	0.575663	0.252694	chr1	232692910	232692911	0.943094	0.874678	0.0684159	G1	#N/A	#N/A	#N/A	de novo demethylation OSLN	0	0	0	0
cg20673830	0.909445	0.953284	0.928134	0.956687	0.921719	0.894266	0.941666	0.952179	0.945049	0.825998	0.496425	0.664987	0.651326	0.674689	0.623224	0.681767	0.6701	0.6348	0.903545	0.900489	0.900963	0.673362	0.0216894	0.0211565	0.0003996	0.00876027	0.00853651	0.933603	0.661016	0.272588	chr1	42843232	42843233	0.661212	0.802632	-0.14142	G1	#N/A	#N/A	#N/A	de novo demethylation OSLN	0	0	0	N_Shelf
cg26904308	0.832256	0.882408	0.853289	0.822102	0.829861	0.887503	0.829263	0.874561	0.792721	0.822376	0.574693	0.565599	0.555127	0.566584	0.592818	0.590184	0.553339	0.762935	0.81436	0.855555	0.817055	0.790055	0.0317115	0.0170626	0.0003996	0.0121956	0.00853651	0.844885	0.570608	0.274277	chr1	94477653	94477654	0.698534	0.807992	-0.109458	G1	#N/A	#N/A	#N/A	de novo demethylation OSLN	ABCA4	NM_000350	Body	0
cg06346335	0.707586	0.800056	0.832139	0.848921	0.716992	0.815692	0.893122	0.72554	0.878316	0.822739	0.724493	0.43516	0.682001	0.600463	0.540338	0.363663	0.543531	0.824478	0.832443	0.92801	0.884029	0.817487	0.0701915	0.114004	0.0003996	0.0100233	0.00853651	0.802041	0.527526	0.274515	chr1	76489892	76489893	0.773616	0.857289	-0.0836734	G1	#N/A	#N/A	#N/A	de novo demethylation OSLN	0	0	0	0
cg05157904	0.890284	0.91286	0.916127	0.860861	0.850986	0.813178	0.879142	0.855676	0.915076	0.859119	0.553138	0.607147	0.605336	0.572296	0.585867	0.584555	0.56143	0.811053	0.843502	0.868245	0.815742	0.813052	0.0352007	0.0179697	0.0003996	0.0098891	0.00853651	0.877132	0.586105	0.291027	chr1	109207578	109207579	0.706129	0.830319	-0.12419	G1	#N/A	#N/A	#N/A	de novo demethylation OSLN	0	0	0	S_Shelf
cg18322510	0.933918	0.894565	0.925894	0.972659	0.874153	0.813423	0.93584	0.964277	0.96579	0.635054	0.637822	0.605671	0.803285	0.660769	0.5248	0.514946	0.640013	0.778365	0.867522	0.797001	0.80987	0.789011	0.051741	0.105656	0.0003996	0.00903625	0.00853651	0.920058	0.624914	0.295144	chr1	236686618	236686619	0.636438	0.808354	-0.171915	G1	#N/A	#N/A	#N/A	de novo demethylation OSLN	LGALS8;LGALS8;LGALS8;LGALS8	NM_201543;NM_006499;NM_201545;NM_201544	TSS200;TSS200;5'UTR;TSS1500	N_Shore
cg07555350	0.96082	0.927359	0.96494	0.969931	0.930141	0.895575	0.980754	0.964798	0.977555	0.934303	0.692824	0.787976	0.695749	0.613723	0.489071	0.593193	0.760559	0.835672	0.80631	0.881518	0.85024	0.870937	0.0284552	0.112716	0.0003996	0.00874765	0.00853651	0.95243	0.656712	0.295719	chr1	9558208	9558209	0.813563	0.848936	-0.0353723	G1	#N/A	#N/A	#N/A	de novo demethylation OSLN	0	0	0	S_Shelf
cg10896276	0.805633	0.882132	0.921633	0.957924	0.806638	0.768852	0.809783	0.649025	0.944962	0.936977	0.50828	0.47868	0.525155	0.583214	0.514148	0.544233	0.573312	0.856807	0.851317	0.861015	0.858172	0.825191	0.0987946	0.0389064	0.0003996	0.00897245	0.00853651	0.838509	0.536457	0.302052	chr1	120315021	120315022	0.722629	0.8505	-0.127872	G1	#N/A	#N/A	#N/A	de novo demethylation OSLN	0	0	0	0
cg16251579	0.895807	0.667659	0.900764	0.887981	0.881015	0.889001	0.901502	0.879212	0.899212	0.821328	0.610117	0.512413	0.580987	0.541815	0.552109	0.539728	0.585127	0.859259	0.911789	0.873953	0.872679	0.863373	0.0751701	0.0274194	0.0003996	0.010665	0.00853651	0.866906	0.55203	0.314876	chr1	228614015	228614016	0.715723	0.87621	-0.160488	G1	#N/A	#N/A	#N/A	de novo demethylation OSLN	HIST3H3	NM_003493	TSS1500	S_Shore
cg26883836	0.935753	0.890062	0.976969	0.944607	0.961796	0.968723	0.935578	0.960256	0.975693	0.929388	0.711774	0.636261	0.613241	0.569239	0.677061	0.69152	0.610863	0.908901	0.943407	0.926751	0.881133	0.88737	0.0274201	0.0454366	0.0003996	0.00877645	0.00853651	0.949937	0.633031	0.316907	chr1	94342201	94342202	0.820581	0.909512	-0.0889313	G1	#N/A	#N/A	#N/A	de novo demethylation OSLN	DNTTIP2	NM_014597	Body	N_Shelf
cg24529615	0.881737	0.839559	0.892737	0.917848	0.950033	0.914803	0.91613	0.970897	0.93645	0.903597	0.608974	0.583054	0.568755	0.578006	0.593518	0.582166	0.550529	0.798344	0.840885	0.86104	0.838331	0.805207	0.0388755	0.0148319	0.0003996	0.00900572	0.00853651	0.913355	0.576005	0.33735	chr1	35661778	35661779	0.756286	0.828761	-0.0724757	G1	#N/A	#N/A	#N/A	de novo demethylation OSLN	0	0	0	S_Shelf
cg24928141	0.854121	0.792934	0.864046	0.809353	0.714214	0.782921	0.938942	0.913405	0.893606	0.906912	0.581789	0.482168	0.60364	0.507823	0.482568	0.430319	0.504318	0.841727	0.915724	0.894955	0.851022	0.870062	0.0716434	0.0570594	0.0003996	0.00902059	0.00853651	0.840393	0.501806	0.338587	chr1	92154087	92154088	0.744351	0.874698	-0.130347	G1	#N/A	#N/A	#N/A	de novo demethylation OSLN	TGFBR3	NM_003243	Body	0
cg07392838	0.804899	0.889833	0.80558	0.837584	0.706043	0.716657	0.816673	0.927002	0.884924	0.876311	0.4476	0.435955	0.449205	0.500469	0.474847	0.410277	0.439718	0.804377	0.845927	0.865891	0.810409	0.818325	0.0749618	0.0317104	0.0003996	0.0108138	0.00853651	0.821022	0.451745	0.369276	chr1	99383225	99383226	0.661956	0.828986	-0.16703	G1	#N/A	#N/A	#N/A	de novo demethylation OSLN	LPPR5;LPPR5	NM_001010861;NM_001037317	Body;Body	0
cg09762182	0.942015	0.959775	0.904607	0.902823	0.975235	0.896648	0.963196	0.963333	0.960422	0.964124	0.499809	0.568911	0.667369	0.569504	0.483068	0.512539	0.537098	0.87551	0.913987	0.916209	0.860806	0.90444	0.0309094	0.0637438	0.0003996	0.00879482	0.00853651	0.940895	0.556415	0.38448	chr1	1046164	1046165	0.731966	0.89419	-0.162224	G1	#N/A	#N/A	#N/A	de novo demethylation OSLN	C1orf159	NM_017891	5'UTR	Island
cg12804283	0.979088	0.959055	0.977428	0.979142	0.98987	0.943913	0.980001	0.977497	0.985525	0.993302	0.992847	0.632719	0.649322	0.593721	0.583545	0.567435	0.486647	0.870285	0.745398	0.7847	0.8721	0.889034	0.01424	0.0573978	0.0003996	0.00860101	0.00853651	0.974613	0.585565	0.389049	chr1	240569726	240569727	0.993074	0.832303	0.160771	G1	#N/A	#N/A	#N/A	de novo demethylation OSLN	FMN2	NM_020066	Body	S_Shore
cg04621353	0.859191	0.894614	0.880272	0.852466	0.821871	0.86487	0.840081	0.676251	0.894201	0.84382	0.449329	0.474972	0.438633	0.466112	0.445093	0.413376	0.430283	0.778942	0.833759	0.831129	0.784317	0.793022	0.0668617	0.0228073	0.0003996	0.0108396	0.00853651	0.842646	0.444745	0.397902	chr1	5917284	5917285	0.646575	0.804234	-0.157659	G1	#N/A	#N/A	#N/A	de novo demethylation OSLN	0	0	0	0
cg07801894	0.927568	0.909937	0.890785	0.891763	0.883236	0.850929	0.882897	0.933983	0.900575	0.833752	0.441105	0.471399	0.472329	0.496431	0.544334	0.47795	0.471517	0.781496	0.818229	0.866945	0.757979	0.793756	0.0251472	0.0287489	0.0003996	0.0107005	0.00853651	0.896853	0.488993	0.407859	chr1	25291989	25291990	0.637428	0.803681	-0.166253	G1	#N/A	#N/A	#N/A	de novo demethylation OSLN	RUNX3	NM_001031680	TSS1500	0
cg07507129	0.885614	0.916676	0.91185	0.888653	0.934669	0.902816	0.909034	0.909701	0.889794	0.915922	0.515628	0.469584	0.512662	0.470489	0.511806	0.462039	0.513956	0.772933	0.851686	0.865892	0.811241	0.785249	0.0157293	0.0250687	0.0003996	0.00952702	0.00853651	0.905423	0.490089	0.415334	chr1	2371847	2371848	0.715775	0.8174	-0.101626	G1	#N/A	#N/A	#N/A	de novo demethylation OSLN	0	0	0	Island
cg23161318	0.762857	0.0654252	0.675999	0.512202	0.430191	0.415902	0.741359	0.557022	0.64194	0.85504	0.93903	0.933675	0.898876	0.960739	0.800881	0.894328	0.808201	0.867828	0.929766	0.937801	0.92538	0.899529	0.215777	0.0653145	0.0003996	0.0172591	0.00853651	0.533655	0.882783	-0.349128	chr10	26878632	26878633	0.897035	0.912061	-0.0150261	G1	#N/A	#N/A	#N/A	de novo demethylation OSKM	C10orf50	NR_026793	TSS200	0
cg20657903	0.483791	0.528295	0.503889	0.498461	0.574085	0.493471	0.541804	0.565586	0.540084	0.481022	0.862118	0.836183	0.843055	0.86026	0.850367	0.839783	0.876098	0.793347	0.8206	0.862599	0.857129	0.817805	0.0324371	0.0149968	0.0003996	0.0232372	0.00853651	0.525496	0.850958	-0.325461	chr10	50387348	50387349	0.67157	0.830296	-0.158726	G1	#N/A	#N/A	#N/A	de novo demethylation OSKM	C10orf128	NM_001010863	Body	0
cg18516898	0.533242	0.388434	0.500329	0.597887	0.491461	0.637394	0.560176	0.506213	0.57541	0.57814	0.897074	0.865862	0.872721	0.851886	0.875654	0.835308	0.822752	0.75039	0.876913	0.874184	0.824439	0.811192	0.0725008	0.0214029	0.0003996	0.0291192	0.00853651	0.532283	0.85403	-0.321747	chr10	89116779	89116780	0.737607	0.827423	-0.0898161	G1	#N/A	#N/A	#N/A	de novo demethylation OSKM	FAM22D	NM_001009610	TSS1500	S_Shore
cg02997409	0.7167	0.702983	0.560173	0.678081	0.636478	0.621657	0.549165	0.517306	0.436041	0.918646	0.910904	0.952739	0.817288	0.914759	0.891288	0.926756	0.902052	0.817289	0.83463	0.843959	0.814935	0.809867	0.0935238	0.0461142	0.0003996	0.0244539	0.00853651	0.602065	0.900814	-0.298749	chr10	4066531	4066532	0.914775	0.824136	0.0906389	G1	#N/A	#N/A	#N/A	de novo demethylation OSKM	0	0	0	0
cg16314733	0.71686	0.650174	0.554787	0.455114	0.785916	0.752855	0.352616	0.691092	0.300229	0.957382	0.971827	0.900386	0.676516	0.923679	0.912755	0.944823	0.939958	0.819007	0.818226	0.909987	0.846588	0.794211	0.178294	0.102513	0.0047952	0.0354589	0.0302958	0.584405	0.88302	-0.298615	chr10	98909007	98909008	0.964604	0.837604	0.127	G1	#N/A	#N/A	#N/A	de novo demethylation OSKM	SLIT1	NM_003061	Body	0
cg02276826	0.717472	0.65735	0.679479	0.702683	0.577616	0.672104	0.727189	0.612563	0.666343	0.57622	0.799099	0.891166	0.920239	0.914241	0.926271	0.90355	0.913398	0.793363	0.821771	0.852468	0.808357	0.790636	0.0482972	0.0125086	0.0003996	0.0163722	0.00853651	0.668089	0.911477	-0.243389	chr10	134778648	134778649	0.687659	0.813319	-0.12566	G1	#N/A	#N/A	#N/A	de novo demethylation OSKM	0	0	0	N_Shore
cg22900057	0.736642	0.433888	0.701985	0.690136	0.541935	0.677995	0.53215	0.377546	0.374786	0.929453	0.918175	0.873988	0.625297	0.858027	0.796127	0.817074	0.859232	0	0.910089	0.914885	0.85416	0.892539	0.144369	0.0927685	0.0047952	0.0350102	0.0302958	0.563007	0.804957	-0.24195	chr10	134481296	134481297	0.923814	0.892918	0.030896	G1	#N/A	#N/A	#N/A	de novo demethylation OSKM	INPP5A	NM_005539	Body	S_Shelf
cg02634492	0.732021	0.447215	0.580961	0.724722	0.799378	0.824823	0.425517	0.400651	0.455214	0.752577	0.807809	0.902843	0.709945	0.878761	0.849377	0.838232	0.860508	0.831028	0.838424	0.871259	0.848113	0.76968	0.172527	0.0676425	0.0047952	0.0353252	0.0302958	0.598945	0.839944	-0.241	chr10	131293370	131293371	0.780193	0.831701	-0.051508	G1	#N/A	#N/A	#N/A	de novo demethylation OSKM	MGMT	NM_002412	Body	0
cg04353164	0.848333	0.692774	0.635823	0.704498	0.804575	0.836003	0.619562	0.611184	0.509237	0.941041	0.908239	0.93088	0.820555	0.945612	0.923433	0.940677	0.939743	0.826742	0.837523	0.901803	0.832085	0.819609	0.115225	0.0478165	0.0015984	0.0198771	0.0168201	0.695777	0.916817	-0.22104	chr10	98908755	98908756	0.92464	0.843552	0.0810874	G1	#N/A	#N/A	#N/A	de novo demethylation OSKM	SLIT1	NM_003061	Body	0
cg05310185	0.854429	0.66509	0.602	0.584893	0.631527	0.735055	0.774678	0.552446	0.578788	0.903937	0.87367	0.940791	0.706857	0.912917	0.918707	0.905625	0.912397	0.820942	0.878007	0.88432	0.874296	0.840457	0.102728	0.0870773	0.0027972	0.0261705	0.0225641	0.664323	0.882882	-0.218559	chr10	123951483	123951484	0.888804	0.859604	0.0291991	G1	#N/A	#N/A	#N/A	de novo demethylation OSKM	TACC2;TACC2;TACC2;TACC2	NM_206862;NM_006997;NM_206861;NM_206860	Body;Body;Body;Body	0
cg19149132	0.767203	0.853313	0.511126	0.665825	0.801058	0.757867	0.442128	0.540133	0.380902	0.752657	0.781193	0.866222	0.683921	0.93452	0.868937	0.810084	0.899506	0.763478	0.784175	0.866456	0.797945	0.815576	0.171343	0.0885054	0.00759241	0.0421742	0.0388127	0.635506	0.843865	-0.208359	chr10	130854436	130854437	0.766925	0.805526	-0.0386008	G1	#N/A	#N/A	#N/A	de novo demethylation OSKM	0	0	0	0
cg25894019	0.719679	0.759324	0.538233	0.60591	0.682898	0.788764	0.426546	0.52063	0.418688	0.968106	0.937408	0.838843	0.61643	0.870443	0.820196	0.866655	0.869797	0.840549	0.878293	0.910536	0.87353	0.879174	0.139155	0.0987528	0.0047952	0.034666	0.0302958	0.606741	0.813727	-0.206986	chr10	115169101	115169102	0.952757	0.876417	0.0763402	G1	#N/A	#N/A	#N/A	de novo demethylation OSKM	0	0	0	0
cg02581615	0.849747	0.816379	0.571593	0.389654	0.828992	0.765593	0.826457	0.355511	0.778284	0.661966	0.843013	0.840437	0.893536	0.885649	0.91611	0.917221	0.876248	0.85457	0.915999	0.890494	0.916285	0.868341	0.196521	0.028567	0.000799201	0.0137517	0.0118126	0.686912	0.8882	-0.201288	chr10	15084441	15084442	0.75249	0.889138	-0.136648	G1	#N/A	#N/A	#N/A	de novo demethylation OSKM	OLAH;OLAH	NM_001039702;NM_018324	TSS1500;TSS1500	0
cg25426203	0.873396	0.800885	0.811649	0.78175	0.737867	0.829556	0.901451	0.740949	0.893981	0.841374	0.860383	0.611515	0.658703	0.762538	0.584206	0.558174	0.538358	0.812879	0.849442	0.887124	0.827137	0.82645	0.0611707	0.0820353	0.0015984	0.0177172	0.0168201	0.819054	0.618916	0.200138	chr10	88600793	88600794	0.850879	0.840607	0.0102722	G1	#N/A	#N/A	#N/A	de novo demethylation OSLN	BMPR1A	NM_004329	5'UTR	0
cg09572377	0.571487	0.743837	0.735482	0.69682	0.473087	0.648713	0.820534	0.80279	0.818317	0.719552	0.630129	0.484916	0.577801	0.548079	0.500726	0.403807	0.471129	0.790803	0.829649	0.852363	0.774645	0.778274	0.118799	0.0610715	0.00759241	0.0420921	0.0388127	0.70123	0.497743	0.203487	chr10	3868493	3868494	0.67484	0.805147	-0.130307	G1	#N/A	#N/A	#N/A	de novo demethylation OSLN	0	0	0	0
cg18454774	0.738147	0.868836	0.843361	0.791874	0.630966	0.700143	0.904625	0.763597	0.891533	0.943718	0.959568	0.57655	0.672906	0.67544	0.580349	0.446371	0.578846	0.825789	0.880878	0.882967	0.855064	0.823067	0.0930097	0.0838881	0.0015984	0.0170119	0.0168201	0.792565	0.58841	0.204155	chr10	3378983	3378984	0.951643	0.853553	0.0980902	G1	#N/A	#N/A	#N/A	de novo demethylation OSLN	0	0	0	0
cg24699895	0.722314	0.728259	0.837444	0.731931	0.44029	0.810327	0.883653	0.677725	0.82923	0.921376	0.953764	0.503403	0.596048	0.592744	0.584577	0.411301	0.524812	0.787768	0.82086	0.857621	0.799646	0.811157	0.130986	0.0720018	0.00759241	0.0399508	0.0388127	0.74013	0.535481	0.20465	chr10	71094286	71094287	0.93757	0.81541	0.122159	G1	#N/A	#N/A	#N/A	de novo demethylation OSLN	HK1;HK1;HK1;HK1;HK1	NM_033500;NM_000188;NM_033498;NM_033497;NM_033496	Body;Body;Body;Body;Body	0
cg00632125	0.778924	0.84575	0.915061	0.940202	0.821891	0.762627	0.978664	0.962452	0.987542	0.959178	0.889982	0.700513	0.769658	0.784737	0.655478	0.554523	0.623822	0.760913	0.858237	0.85888	0.791752	0.811462	0.0872498	0.0882247	0.0027972	0.0226402	0.0225641	0.888124	0.681455	0.206669	chr10	1209447	1209448	0.92458	0.816249	0.108331	G1	#N/A	#N/A	#N/A	de novo demethylation OSLN	NCRNA00200	NR_015376	Body	Island
cg24461194	0.541879	0.695852	0.695207	0.594148	0.482075	0.635294	0.825592	0.689528	0.713517	0.567033	0.675004	0.424723	0.504039	0.503348	0.440008	0.307455	0.464795	0.820249	0.812632	0.852435	0.802122	0.795055	0.102311	0.0728383	0.0015984	0.0193295	0.0168201	0.652566	0.440728	0.211838	chr10	113975156	113975157	0.621019	0.816499	-0.19548	G1	#N/A	#N/A	#N/A	de novo demethylation OSLN	0	0	0	0
cg03277925	0.97683	0.990502	0.987533	0.988565	0.995861	0.96886	0.991909	0.992409	0.99533	0.985766	0.984139	0.828725	0.896384	0.622972	0.755492	0.74826	0.757456	0.742794	0.905423	0.936758	0.898218	0.920481	0.00898753	0.0914986	0.0003996	0.00858614	0.00853651	0.987533	0.768215	0.219318	chr10	1245951	1245952	0.984952	0.880735	0.104217	G1	#N/A	#N/A	#N/A	de novo demethylation OSLN	ADARB2	NM_018702	Body	0
cg25736617	0.815478	0.82758	0.869061	0.789494	0.715266	0.786428	0.898341	0.808792	0.911391	0.902231	0.925491	0.600264	0.647027	0.673902	0.620266	0.47259	0.587842	0.793256	0.825551	0.82723	0.819698	0.799245	0.0611685	0.0699493	0.0003996	0.00967718	0.00853651	0.824648	0.600315	0.224333	chr10	75411098	75411099	0.913861	0.812996	0.100865	G1	#N/A	#N/A	#N/A	de novo demethylation OSLN	SYNPO2L;SYNPO2L	NM_024875;NM_001114133	TSS1500;Body	S_Shelf
cg14321522	0.966293	0.978377	0.974081	0.971337	0.947771	0.953359	0.93997	0.977466	0.961451	0.967668	0.777021	0.64558	0.67877	0.714017	0.823403	0.796907	0.734949	0.87086	0.901294	0.911703	0.858019	0.875029	0.0137179	0.0681188	0.0003996	0.00875045	0.00853651	0.963345	0.732271	0.231074	chr10	134539084	134539085	0.872345	0.883381	-0.0110364	G1	#N/A	#N/A	#N/A	de novo demethylation OSLN	INPP5A	NM_005539	Body	N_Shore
cg04913109	0.942234	0.991512	0.968086	0.957357	0.97812	0.914874	0.967157	0.886208	0.96596	0.9606	0.838623	0.639743	0.771147	0.604954	0.847295	0.809071	0.613654	0.774906	0.835238	0.821911	0.777567	0.790618	0.033084	0.107281	0.0003996	0.00889214	0.00853651	0.95239	0.714311	0.238079	chr10	134538898	134538899	0.899611	0.800048	0.0995633	G1	#N/A	#N/A	#N/A	de novo demethylation OSLN	INPP5A	NM_005539	Body	N_Shore
cg02281821	0.864839	0.891251	0.904199	0.821106	0.662598	0.911979	0.833273	0.694188	0.947436	0.796739	0.569225	0.663674	0.532642	0.632796	0.629012	0.509359	0.571121	0.859324	0.832173	0.788241	0.934369	0.863278	0.0981892	0.061531	0.000799201	0.0125578	0.0118126	0.836763	0.589768	0.246996	chr10	129692341	129692342	0.682982	0.855477	-0.172495	G1	#N/A	#N/A	#N/A	de novo demethylation OSLN	CLRN3	NM_152311	TSS1500	0
cg03555710	0.815557	0.926295	0.932564	0.861142	0.772529	0.786449	0.960393	0.765719	0.956799	0.81162	0.93922	0.638756	0.64199	0.689807	0.608539	0.445678	0.629148	0.767835	0.847297	0.86964	0.791544	0.825232	0.0813018	0.0843609	0.0003996	0.00882037	0.00853651	0.864161	0.608986	0.255174	chr10	6220879	6220880	0.87542	0.82031	0.0551104	G1	#N/A	#N/A	#N/A	de novo demethylation OSLN	PFKFB3	NM_001145443	Body	0
cg07629776	0.634852	0.751353	0.789755	0.701032	0.526145	0.716505	0.838294	0.679225	0.811228	0.911506	0.805269	0.455971	0.54615	0.500366	0.489107	0.322105	0.407407	0.779341	0.783982	0.844578	0.828483	0.799692	0.0967718	0.0793012	0.000799201	0.0130279	0.0118126	0.716488	0.453518	0.26297	chr10	13972210	13972211	0.858387	0.807215	0.0511719	G1	#N/A	#N/A	#N/A	de novo demethylation OSLN	FRMD4A	NM_018027	Body	0
cg14124646	0.752592	0.84853	0.818999	0.755903	0.580935	0.697808	0.874922	0.925655	0.946722	0.939254	0.851014	0.573563	0.544827	0.592828	0.380627	0.421826	0.659601	0.774285	0.881595	0.907657	0.885584	0.8128	0.116335	0.106647	0.0015984	0.0191912	0.0168201	0.80023	0.528879	0.271351	chr10	103824453	103824454	0.895134	0.852384	0.0427498	G1	#N/A	#N/A	#N/A	de novo demethylation OSLN	HPS6	NM_024747	TSS1500	N_Shore
cg00324748	0.683677	0.666068	0.796054	0.758615	0.515417	0.64391	0.901266	0.875503	0.858292	0.956093	0.927835	0.485814	0.588172	0.583735	0.41145	0.319632	0.447923	0.783898	0.808605	0.85264	0.824912	0.797471	0.127471	0.103566	0.0015984	0.0171925	0.0168201	0.744311	0.472788	0.271524	chr10	80505324	80505325	0.941964	0.813505	0.128459	G1	#N/A	#N/A	#N/A	de novo demethylation OSLN	0	0	0	0
cg20134394	0.910858	0.743455	0.940781	0.779591	0.816645	0.911312	0.931219	0.829642	0.871942	0.875865	0.561529	0.650821	0.458887	0.512931	0.534536	0.637687	0.596447	0.850575	0.886525	0.892594	0.874699	0.885411	0.07054	0.0755467	0.0003996	0.00895994	0.00853651	0.859494	0.565218	0.294276	chr10	86273327	86273328	0.718697	0.877961	-0.159264	G1	#N/A	#N/A	#N/A	de novo demethylation OSLN	FAM190B	NM_018999	3'UTR	0
cg07232003	0.629118	0.732934	0.803498	0.700114	0.273127	0.757237	0.899427	0.813897	0.804595	0.936054	0.932623	0.406527	0.562864	0.502667	0.376798	0.257611	0.376956	0.849045	0.889895	0.884252	0.8664	0.833415	0.181851	0.107044	0.00759241	0.0403091	0.0388127	0.712661	0.413904	0.298757	chr10	28971331	28971332	0.934339	0.864601	0.0697374	G1	#N/A	#N/A	#N/A	de novo demethylation OSLN	BAMBI	NM_012342	3'UTR	0
cg05736633	0.894965	0.731443	0.957574	0.940974	0.832814	0.936333	0.922964	0.732959	0.960487	0.931079	0.605696	0.574242	0.66822	0.636614	0.474828	0.589231	0.529135	0.865009	0.927655	0.916245	0.893824	0.489505	0.0917631	0.0703488	0.0003996	0.00914361	0.00853651	0.878946	0.578712	0.300234	chr10	64131683	64131684	0.768387	0.818448	-0.0500606	G1	#N/A	#N/A	#N/A	de novo demethylation OSLN	0	0	0	N_Shelf
cg20720056	0.951838	0.887069	0.972632	0.942819	0.92466	0.920107	0.947579	0.961879	0.979749	0.969638	0.551405	0.634918	0.468078	0.638624	0.686931	0.633945	0.657778	0.866426	0.888987	0.928219	0.585779	0.873336	0.0288804	0.0771378	0.0003996	0.009037	0.00853651	0.943148	0.620046	0.323102	chr10	101910498	101910499	0.760521	0.82855	-0.0680283	G1	#N/A	#N/A	#N/A	de novo demethylation OSLN	ERLIN1;ERLIN1	NM_001100626;NM_006459	3'UTR;3'UTR	0
cg07682338	0.957993	0.93155	0.935127	0.947641	0.939693	0.950675	0.938786	0.925161	0.961265	0.923138	0.573032	0.566302	0.617065	0.627316	0.612984	0.598894	0.623719	0.822867	0.868824	0.864015	0.891481	0.857552	0.0121387	0.0225759	0.0003996	0.00902878	0.00853651	0.943099	0.607713	0.335386	chr10	120799576	120799577	0.748085	0.860948	-0.112863	G1	#N/A	#N/A	#N/A	de novo demethylation OSLN	EIF3A	NM_003750	Body	N_Shelf
cg09311690	0.952995	0.870658	0.932689	0.971525	0.919001	0.9554	0.936751	0.892604	0.954517	0.966242	0.641216	0.595615	0.632831	0.618566	0.564521	0.606382	0.547205	0.876911	0.914509	0.888078	0.875233	0.874555	0.0327188	0.0326368	0.0003996	0.00878351	0.00853651	0.931794	0.594187	0.337607	chr10	134506448	134506449	0.803729	0.885857	-0.0821282	G1	#N/A	#N/A	#N/A	de novo demethylation OSLN	INPP5A	NM_005539	Body	S_Shore
cg12757181	0.966354	0.831544	0.933659	0.936526	0.940725	0.948455	0.944352	0.951228	0.977849	0.91224	0.548009	0.599291	0.598556	0.551945	0.571105	0.557713	0.593466	0.820613	0.898205	0.863873	0.854044	0.856605	0.0419281	0.0212146	0.0003996	0.00959645	0.00853651	0.936744	0.578679	0.358064	chr10	88025053	88025054	0.730124	0.858668	-0.128544	G1	#N/A	#N/A	#N/A	de novo demethylation OSLN	GRID1;MIR346	NM_017551;NR_029907	Body;TSS1500	S_Shore
cg27544001	0.894438	0.895062	0.920478	0.905144	0.931892	0.88095	0.912847	0.890723	0.895451	0.877125	0.497352	0.533216	0.474704	0.455418	0.549922	0.558927	0.569559	0.802303	0.815354	0.870367	0.804101	0.840807	0.0160935	0.0472973	0.0003996	0.0101321	0.00853651	0.902998	0.523624	0.379374	chr10	135008764	135008765	0.687238	0.826587	-0.139348	G1	#N/A	#N/A	#N/A	de novo demethylation OSLN	KNDC1	NM_152643	Body	0
cg14781374	0.944158	0.936022	0.942475	0.932157	0.934636	0.932961	0.905571	0.924086	0.947317	0.944362	0.495934	0.518353	0.519309	0.530402	0.541885	0.519427	0.486767	0.79704	0.88277	0.876197	0.852482	0.83003	0.0125645	0.0183989	0.0003996	0.00956119	0.00853651	0.933265	0.519357	0.413908	chr10	101998405	101998406	0.720148	0.847704	-0.127556	G1	#N/A	#N/A	#N/A	de novo demethylation OSLN	CWF19L1;SNORA12	NM_018294;NR_002954	Body;TSS1500	0
cg06726804	0.478538	0.406265	0.519822	0.464471	0.502417	0.483196	0.507974	0.40891	0.468393	0.471722	0.921802	0.923527	0.923544	0.901001	0.886324	0.916491	0.911868	0.821304	0.862503	0.866412	0.817311	0.82493	0.0403707	0.0145074	0.0003996	0.0229589	0.00853651	0.471109	0.910459	-0.43935	chr11	134019083	134019084	0.696762	0.838492	-0.14173	G1	#N/A	#N/A	#N/A	de novo demethylation OSKM	JAM3	NM_032801	3'UTR	0
cg13583586	0.554823	0.661815	0.517005	0.487414	0.639723	0.522617	0.531876	0.670928	0.556405	0.545813	0.932842	0.939312	0.91351	0.924531	0.931495	0.939112	0.935111	0.888603	0.891576	0.912457	0.864934	0.875215	0.0681934	0.00998344	0.0003996	0.0229831	0.00853651	0.571401	0.930512	-0.359111	chr11	464971	464972	0.739327	0.886557	-0.14723	G1	#N/A	#N/A	#N/A	de novo demethylation OSKM	PTDSS2	NM_030783	Body	S_Shore
cg16095660	0.554413	0.45373	0.677576	0.732454	0.548218	0.559641	0.6976	0.432547	0.568505	0.683341	0.694819	0.897127	0.832509	0.890057	0.640827	0.89086	0.815477	0.834677	0.840548	0.889923	0.803311	0.810783	0.103976	0.0977669	0.0027972	0.0253888	0.0225641	0.58052	0.827809	-0.247289	chr11	3822594	3822595	0.68908	0.835849	-0.146769	G1	#N/A	#N/A	#N/A	de novo demethylation OSKM	PGAP2;PGAP2;PGAP2;PGAP2;PGAP2	NM_001145438;NM_001145439;NR_027015;NR_027017;NR_027014	Body;Body;Body;Body;Body	S_Shelf
cg08912652	0.679876	0.817373	0.757023	0.572543	0.643411	0.674984	0.569304	0.306179	0.606824	0.666564	0.927639	0.824058	0.822519	0.927188	0.840567	0.863414	0.848815	0.830872	0.882416	0.933059	0.965652	0.858799	0.144964	0.0388301	0.0003996	0.0154466	0.00853651	0.62528	0.854427	-0.229147	chr11	130779479	130779480	0.797102	0.89416	-0.097058	G1	#N/A	#N/A	#N/A	de novo demethylation OSKM	SNX19	NM_014758	Body	0
cg03743243	0.768158	0.733048	0.627865	0.574474	0.824782	0.770405	0.646914	0.507891	0.474368	0.900003	0.914463	0.903311	0.748531	0.905947	0.896963	0.908311	0.903421	0.810437	0.847104	0.879871	0.828888	0.86169	0.123731	0.0634163	0.0027972	0.0262622	0.0225641	0.658656	0.877748	-0.219092	chr11	115535955	115535956	0.907233	0.845598	0.0616353	G1	#N/A	#N/A	#N/A	de novo demethylation OSKM	0	0	0	0
cg15569292	0.718857	0.672675	0.549973	0.614027	0.844732	0.733837	0.559037	0.659147	0.505062	0.884426	0.888783	0.892522	0.767324	0.868307	0.919381	0.865663	0.850487	0.830744	0.807376	0.865885	0.846709	0.848732	0.106573	0.0516953	0.000799201	0.0151071	0.0118126	0.650816	0.860614	-0.209798	chr11	3022005	3022006	0.886604	0.839889	0.046715	G1	#N/A	#N/A	#N/A	de novo demethylation OSKM	0	0	0	0
cg07569293	0.790473	0.669272	0.828606	0.865999	0.70254	0.714541	0.754532	0.816922	0.927271	0.834108	0.658659	0.583285	0.628011	0.718103	0.521971	0.551455	0.48483	0.88861	0.879975	0.844281	0.824254	0.848439	0.0835425	0.083208	0.0027972	0.024338	0.0225641	0.785573	0.581276	0.204297	chr11	74551157	74551158	0.746383	0.857112	-0.110728	G1	#N/A	#N/A	#N/A	de novo demethylation OSLN	RNF169	NM_001098638	3'UTR	0
cg11122453	0.76391	0.75788	0.843449	0.781619	0.555314	0.721102	0.903325	0.920907	0.870689	0.881192	0.862059	0.563908	0.583058	0.622916	0.574493	0.449542	0.516347	0.769373	0.84186	0.841866	0.787663	0.798516	0.112331	0.0606791	0.0047952	0.0315357	0.0302958	0.790911	0.551711	0.2392	chr11	44981188	44981189	0.871626	0.807856	0.0637702	G1	#N/A	#N/A	#N/A	de novo demethylation OSLN	0	0	0	S_Shelf
cg25015613	0.738998	0.903007	0.833654	0.776813	0.729723	0.753948	0.890643	0.819299	0.867931	0.85493	0.898351	0.54082	0.62478	0.601842	0.547006	0.456831	0.567944	0.784559	0.819206	0.843744	0.815194	0.81866	0.0659737	0.0585132	0.0003996	0.0108719	0.00853651	0.812668	0.556537	0.256131	chr11	102664716	102664717	0.87664	0.816272	0.0603678	G1	#N/A	#N/A	#N/A	de novo demethylation OSLN	MMP1;MMP1	NM_001145938;NM_002421	Body;Body	0
cg06757670	0.514817	0.758276	0.782457	0.679807	0.591812	0.641374	0.84903	0.643239	0.878485	0.708933	0.903992	0.416856	0.537287	0.571952	0.430926	0.186967	0.451587	0.766058	0.820116	0.854327	0.795963	0.786562	0.121014	0.135148	0.0015984	0.0172679	0.0168201	0.704366	0.432596	0.27177	chr11	94480096	94480097	0.806462	0.804605	0.00185702	G1	#N/A	#N/A	#N/A	de novo demethylation OSLN	0	0	0	0
cg19380371	0.79656	0.851559	0.84883	0.772325	0.660112	0.714282	0.867821	0.866258	0.904048	0.732332	0.498786	0.530316	0.594327	0.557044	0.508502	0.4593	0.548368	0.774621	0.807735	0.854701	0.827869	0.779518	0.0804744	0.0460746	0.0003996	0.0118133	0.00853651	0.809088	0.532976	0.276112	chr11	3534552	3534553	0.615559	0.808889	-0.19333	G1	#N/A	#N/A	#N/A	de novo demethylation OSLN	0	0	0	0
cg06164059	0.92011	0.941252	0.911915	0.923469	0.926541	0.900216	0.902961	0.951744	0.940337	0.868731	0.562369	0.628748	0.638572	0.632983	0.649173	0.623187	0.611527	0.806557	0.847642	0.851606	0.822344	0.822403	0.0177121	0.0129329	0.0003996	0.00904373	0.00853651	0.924283	0.630698	0.293584	chr11	1217528	1217529	0.71555	0.83011	-0.114561	G1	#N/A	#N/A	#N/A	de novo demethylation OSLN	0	0	0	S_Shore
cg20395789	0.743309	0.712828	0.78095	0.718736	0.668395	0.741618	0.827712	0.735382	0.720723	0.701463	0.916272	0.428905	0.402821	0.5175	0.478963	0.31712	0.479192	0.81987	0.822518	0.869564	0.850984	0.807597	0.0448367	0.0715895	0.0003996	0.0208717	0.00853651	0.73885	0.437417	0.301434	chr11	107570881	107570882	0.808868	0.834106	-0.0252387	G1	#N/A	#N/A	#N/A	de novo demethylation OSLN	0	0	0	0
cg01197136	0.901554	0.899358	0.949939	0.917166	0.946198	0.907568	0.916397	0.894747	0.906176	0.94217	0.650608	0.590161	0.59412	0.518964	0.558195	0.548467	0.522016	0.774318	0.820125	0.849513	0.846733	0.805146	0.0198983	0.032266	0.0003996	0.00902208	0.00853651	0.915456	0.555321	0.360135	chr11	18652814	18652815	0.796389	0.819167	-0.0227778	G1	#N/A	#N/A	#N/A	de novo demethylation OSLN	SPTY2D1	NM_194285	Body	N_Shelf
cg23652363	0.933684	0.903942	0.928415	0.948864	0.937425	0.909828	0.955138	0.853961	0.953879	0.842746	0.477958	0.547285	0.53348	0.512989	0.573458	0.538281	0.56901	0.771377	0.819163	0.826723	0.791646	0.800791	0.0321587	0.0227628	0.0003996	0.0105568	0.00853651	0.925015	0.545751	0.379265	chr11	102348739	102348740	0.660352	0.80194	-0.141588	G1	#N/A	#N/A	#N/A	de novo demethylation OSLN	0	0	0	0
cg11097902	0.923146	0.938836	0.907154	0.897856	0.930143	0.904442	0.91271	0.95465	0.91632	0.933847	0.55698	0.521099	0.499913	0.491228	0.517008	0.506261	0.469575	0.834049	0.856	0.899209	0.880204	0.848187	0.018129	0.0188251	0.0003996	0.00908659	0.00853651	0.920584	0.500847	0.419737	chr11	78820712	78820713	0.745413	0.86353	-0.118117	G1	#N/A	#N/A	#N/A	de novo demethylation OSLN	ODZ4	NM_001098816	5'UTR	0
cg14167033	0.932119	0.955261	0.921095	0.933818	0.974079	0.91303	0.911597	0.986295	0.953731	0.903087	0.479633	0.505215	0.556082	0.483714	0.529533	0.547736	0.500093	0.821809	0.865348	0.863942	0.838574	0.86376	0.0266195	0.0286098	0.0003996	0.00940081	0.00853651	0.942336	0.520395	0.421941	chr11	70424559	70424560	0.69136	0.850687	-0.159327	G1	#N/A	#N/A	#N/A	de novo demethylation OSLN	SHANK2;SHANK2	NM_012309;NM_133266	Body;Body	0
cg13037187	0.903378	0.929886	0.933421	0.905147	0.869975	0.911739	0.885709	0.916396	0.932306	0.928546	0.526992	0.51113	0.470874	0.457855	0.482392	0.4764	0.455149	0.789531	0.890067	0.89518	0.822088	0.840394	0.0216348	0.0203203	0.0003996	0.00943083	0.00853651	0.909773	0.475633	0.43414	chr11	12841277	12841278	0.727769	0.847452	-0.119683	G1	#N/A	#N/A	#N/A	de novo demethylation OSLN	TEAD1	NM_021961	Body	0
cg26402417	0.63799	0.705048	0.81834	0.921591	0.455636	0.793337	0.864441	0.735081	0.981218	0.987765	0.962593	0.272785	0.534953	0.44923	0.171846	0.196503	0.179206	0.819734	0.907964	0.881592	0.838807	0.862411	0.158528	0.154878	0.000799201	0.014226	0.0118126	0.768076	0.300754	0.467322	chr11	94841384	94841385	0.975179	0.862101	0.113078	G1	#N/A	#N/A	#N/A	de novo demethylation OSLN	ENDOD1	NM_015036	Body	0
cg13275129	0.966053	0.96025	0.971905	0.951856	0.941078	0.982849	0.938095	0.944836	0.965367	0.953154	0.42367	0.439602	0.425367	0.43532	0.440343	0.458998	0.459797	0.394323	0.938698	0.960696	0.983176	0.922135	0.0151189	0.0136107	0.0003996	0.00900349	0.00853651	0.958032	0.443238	0.514795	chr11	96076288	96076289	0.688412	0.839805	-0.151393	G1	#N/A	#N/A	#N/A	de novo demethylation OSLN	MAML2;MAML2	NM_032427;NM_032427	5'UTR;1stExon	0
cg24135151	0.535881	0.260689	0.559164	0.5277	0.531649	0.552315	0.56201	0.521909	0.531791	0.555551	0.95846	0.968115	0.966328	0.953735	0.94354	0.94085	0.938193	0.824297	0.863073	0.883621	0.837454	0.828502	0.0942945	0.013071	0.0003996	0.0197264	0.00853651	0.509234	0.951794	-0.442559	chr12	133132982	133132983	0.757005	0.84739	-0.0903844	G1	#N/A	#N/A	#N/A	de novo demethylation OSKM	FBRSL1	NM_001142641	Body	S_Shore
cg11508056	0.484696	0.426748	0.51146	0.495326	0.472994	0.529566	0.481022	0.559851	0.530787	0.513017	0.859142	0.861865	0.85327	0.862905	0.84713	0.859319	0.868103	0.794752	0.829891	0.841442	0.803053	0.778718	0.0391161	0.0074808	0.0003996	0.0232669	0.00853651	0.499161	0.858765	-0.359604	chr12	122220429	122220430	0.686079	0.809571	-0.123492	G1	#N/A	#N/A	#N/A	de novo demethylation OSKM	RHOF	NM_019034	Body	0
cg25178500	0.607942	0.597975	0.610856	0.607405	0.554405	0.578899	0.628458	0.426384	0.600369	0.633088	0.899406	0.900242	0.891053	0.91221	0.959387	0.862933	0.872964	0.889524	0.909367	0.895729	0.868907	0.891728	0.0610515	0.0342364	0.0003996	0.0166491	0.00853651	0.579188	0.899798	-0.32061	chr12	88827943	88827944	0.766247	0.891051	-0.124804	G1	#N/A	#N/A	#N/A	de novo demethylation OSKM	0	0	0	0
cg21805936	0.611361	0.704067	0.412284	0.562035	0.54614	0.694997	0.486636	0.474716	0.33642	0.591479	0.62704	0.793662	0.488457	0.83041	0.758067	0.817775	0.83155	0.784171	0.790237	0.840452	0.808872	0.789695	0.123144	0.13268	0.00759241	0.0446327	0.0388127	0.536517	0.75332	-0.216803	chr12	116008178	116008179	0.609259	0.802685	-0.193426	G1	#N/A	#N/A	#N/A	de novo demethylation OSKM	0	0	0	0
cg05176716	0.793077	0.835213	0.697399	0.870978	0.236533	0.686569	0.864971	0.450413	0.878085	0.862456	0.87306	0.92876	0.901154	0.945681	0.885789	0.899176	0.934137	0.709518	0.880976	0.824514	0.880757	0.790127	0.221464	0.0236161	0.0003996	0.0119059	0.00853651	0.701471	0.915783	-0.214312	chr12	131414189	131414190	0.867758	0.817178	0.0505795	G1	#N/A	#N/A	#N/A	de novo demethylation OSKM	0	0	0	N_Shelf
cg00630991	0.690544	0.828417	0.834141	0.841505	0.624257	0.819004	0.913189	0.959572	0.880568	0.926806	0.815964	0.603721	0.691848	0.71608	0.630947	0.474428	0.598912	0.853463	0.903776	0.923893	0.903974	0.835519	0.104659	0.0853363	0.00759241	0.0394986	0.0388127	0.821244	0.619323	0.201921	chr12	12252249	12252250	0.871385	0.884125	-0.0127395	G1	#N/A	#N/A	#N/A	de novo demethylation OSLN	BCL2L14;BCL2L14;BCL2L14	NM_138723;NM_030766;NM_138722	3'UTR;3'UTR;3'UTR	0
cg03313451	0.86296	0.76899	0.946616	0.933284	0.794378	0.880454	0.957927	0.803869	0.970659	0.979028	0.989837	0.604951	0.807205	0.602218	0.571229	0.725839	0.71462	0.660067	0.842378	0.892255	0.813774	0.831469	0.0769004	0.092206	0.0027972	0.0226275	0.0225641	0.879904	0.67101	0.208894	chr12	124383345	124383346	0.984433	0.807989	0.176444	G1	#N/A	#N/A	#N/A	de novo demethylation OSLN	DNAH10	NM_207437	Body	0
cg23925994	0.701427	0.674051	0.733357	0.756509	0.544244	0.579561	0.831972	0.841248	0.846755	0.959373	0.962874	0.489595	0.603275	0.549388	0.479017	0.367345	0.509427	0.798347	0.833911	0.86748	0.845339	0.816927	0.110562	0.0791696	0.0027972	0.0230718	0.0225641	0.723236	0.499675	0.223561	chr12	94145366	94145367	0.961123	0.832401	0.128723	G1	#N/A	#N/A	#N/A	de novo demethylation OSLN	CRADD	NM_003805	Body	0
cg04904784	0.725711	0.831443	0.822362	0.707447	0.523608	0.774625	0.900179	0.795575	0.746308	0.86808	0.908884	0.507336	0.588548	0.653541	0.542952	0.360307	0.555598	0.850623	0.894706	0.858889	0.864439	0.853227	0.106131	0.0986806	0.0047952	0.0319763	0.0302958	0.758584	0.534714	0.223871	chr12	27170664	27170665	0.888482	0.864377	0.0241054	G1	#N/A	#N/A	#N/A	de novo demethylation OSLN	0	0	0	S_Shelf
cg27114706	0.969662	0.963424	0.968441	0.957677	0.977955	0.980578	0.952322	0.972413	0.951497	0.957603	0.888006	0.748757	0.705523	0.784542	0.69335	0.694394	0.702992	0.956741	0.886524	0.963639	0.857194	0.941036	0.0105432	0.0369925	0.0003996	0.00878704	0.00853651	0.965997	0.721593	0.244403	chr12	92527244	92527245	0.922805	0.921027	0.00177747	G1	#N/A	#N/A	#N/A	de novo demethylation OSLN	0	0	0	0
cg01699430	0.729492	0.766881	0.78608	0.750223	0.615973	0.67546	0.89404	0.924208	0.883866	0.936834	0.953118	0.540079	0.657713	0.521929	0.396134	0.486468	0.515268	0.836447	0.856803	0.942289	0.846559	0.827884	0.103721	0.0846881	0.000799201	0.0121346	0.0118126	0.780692	0.519598	0.261093	chr12	111484977	111484978	0.944976	0.861996	0.0829798	G1	#N/A	#N/A	#N/A	de novo demethylation OSLN	CUX2	NM_015267	Body	0
cg16165258	0.863205	0.913701	0.932636	0.895672	0.821322	0.892124	0.964897	0.879318	0.925148	0.971769	0.906602	0.646904	0.720714	0.679627	0.595827	0.544315	0.605468	0.821051	0.877847	0.896508	0.858985	0.818794	0.042032	0.0633431	0.0003996	0.00933656	0.00853651	0.898669	0.632142	0.266527	chr12	76927207	76927208	0.939185	0.854637	0.084548	G1	#N/A	#N/A	#N/A	de novo demethylation OSLN	OSBPL8;OSBPL8	NM_020841;NM_001003712	5'UTR;5'UTR	0
cg27302255	0.651936	0.685772	0.713902	0.74768	0.645586	0.683275	0.890455	0.688543	0.851415	0.705138	0.775829	0.418896	0.585818	0.578502	0.446206	0.26709	0.444303	0.793043	0.779164	0.852637	0.792749	0.788176	0.086691	0.117603	0.0003996	0.0143701	0.00853651	0.728729	0.456802	0.271927	chr12	20336617	20336618	0.740484	0.801154	-0.06067	G1	#N/A	#N/A	#N/A	de novo demethylation OSLN	0	0	0	0
cg04228042	0.782683	0.782059	0.873762	0.864835	0.645973	0.777094	0.90817	0.782443	0.918358	0.942834	0.932529	0.548906	0.591716	0.609228	0.536451	0.449991	0.521429	0.823	0.86026	0.909472	0.839124	0.853796	0.0855106	0.0564858	0.0003996	0.00907829	0.00853651	0.815042	0.542953	0.272088	chr12	14996527	14996528	0.937682	0.857131	0.0805511	G1	#N/A	#N/A	#N/A	de novo demethylation OSLN	ART4	NM_021071	TSS200	0
cg21673077	0.832412	0.923277	0.866496	0.947967	0.679629	0.737028	0.819021	0.821615	0.814314	0.817751	0.604392	0.561342	0.555292	0.454995	0.536168	0.546634	0.673335	0.882713	0.870014	0.956554	0.85317	0.862955	0.0833353	0.0699549	0.0003996	0.0102653	0.00853651	0.826862	0.554628	0.272234	chr12	96042139	96042140	0.711071	0.885081	-0.17401	G1	#N/A	#N/A	#N/A	de novo demethylation OSLN	0	0	0	0
cg24390871	0.705775	0.692355	0.817141	0.795754	0.655492	0.778856	0.90993	0.764863	0.887893	0.934341	0.943978	0.505171	0.542343	0.572086	0.485034	0.359679	0.4915	0.817734	0.874849	0.865812	0.830705	0.856711	0.0859202	0.0730436	0.0003996	0.00911311	0.00853651	0.778673	0.492635	0.286038	chr12	14996508	14996509	0.939159	0.849162	0.0899968	G1	#N/A	#N/A	#N/A	de novo demethylation OSLN	ART4	NM_021071	TSS200	0
cg24847366	0.607007	0.63887	0.79865	0.697818	0.487981	0.638673	0.840346	0.827938	0.84949	0.941637	0.957692	0.415663	0.640085	0.506779	0.404158	0.21373	0.310034	0.819425	0.833166	0.855578	0.889072	0.855873	0.126694	0.148817	0.00759241	0.0417049	0.0388127	0.709642	0.415075	0.294567	chr12	125034283	125034284	0.949664	0.850623	0.0990415	G1	#N/A	#N/A	#N/A	de novo demethylation OSLN	0	0	0	0
cg04455286	0.986862	0.952677	0.991416	0.97237	0.937415	0.986649	0.966867	0.993249	0.987944	0.985444	0.974056	0.64126	0.689279	0.590279	0.635731	0.666934	0.687118	0.845411	0.914345	0.929575	0.852229	0.879073	0.0194628	0.0375106	0.0003996	0.00873297	0.00853651	0.97505	0.651767	0.323283	chr12	132348639	132348640	0.97975	0.884127	0.0956231	G1	#N/A	#N/A	#N/A	de novo demethylation OSLN	0	0	0	0
cg19356346	0.927123	0.928372	0.912707	0.917798	0.850641	0.852906	0.972546	0.93449	0.922169	0.887118	0.600865	0.532012	0.621493	0.533143	0.671627	0.581298	0.5568	0.79969	0.846045	0.851233	0.86985	0.807253	0.0388108	0.0549744	0.0003996	0.00934934	0.00853651	0.913195	0.582729	0.330466	chr12	100749441	100749442	0.743991	0.834814	-0.0908231	G1	#N/A	#N/A	#N/A	de novo demethylation OSLN	SLC17A8;SLC17A8	NM_001145288;NM_139319	TSS1500;TSS1500	0
cg01942254	0.925442	0.964269	0.917338	0.875835	0.938458	0.935896	0.922588	0.930586	0.943861	0.881768	0.398701	0.50509	0.616625	0.580133	0.637569	0.538538	0.684097	0.820112	0.840215	0.838973	0.810157	0.821433	0.0240196	0.0658794	0.0003996	0.00926767	0.00853651	0.928253	0.593676	0.334577	chr12	121427430	121427431	0.640235	0.826178	-0.185944	G1	#N/A	#N/A	#N/A	de novo demethylation OSLN	HNF1A	NM_000545	Body	0
cg18684595	0.909795	0.912373	0.899396	0.914674	0.867354	0.891054	0.87799	0.880978	0.941563	0.859636	0.595558	0.535886	0.59017	0.515588	0.591639	0.557546	0.552138	0.786622	0.848284	0.830277	0.82129	0.795731	0.0228628	0.029949	0.0003996	0.00984367	0.00853651	0.899464	0.557161	0.342303	chr12	10374982	10374983	0.727597	0.816441	-0.0888433	G1	#N/A	#N/A	#N/A	de novo demethylation OSLN	GABARAPL1	NM_031412	3'UTR	0
cg12801863	0.940887	0.888252	0.938442	0.944509	0.97578	0.918022	0.94475	0.987654	0.949146	0.855042	0.498468	0.584921	0.56638	0.491421	0.511894	0.544851	0.510334	0.800803	0.852093	0.889234	0.835167	0.829845	0.0290648	0.0363738	0.0003996	0.00969779	0.00853651	0.943049	0.534967	0.408083	chr12	11423020	11423021	0.676755	0.841428	-0.164673	G1	#N/A	#N/A	#N/A	de novo demethylation OSLN	PRB3	NM_006249	TSS1500	0
cg18232235	0.955623	0.919554	0.9675	0.964641	0.959593	0.945913	0.963703	0.968792	0.891747	0.907861	0.447196	0.475597	0.502201	0.507011	0.478495	0.475841	0.487313	0.841035	0.828369	0.857954	0.811048	0.839422	0.0262288	0.0138214	0.0003996	0.00881326	0.00853651	0.948563	0.487743	0.46082	chr12	11700321	11700322	0.677529	0.835566	-0.158037	G1	#N/A	#N/A	#N/A	de novo demethylation OSLN	0	0	0	0
cg15108060	0	0.227817	0.482781	0.829094	0.10795	0.663992	0.384507	0.0736978	0.545538	0.578491	0.826082	0.900543	0.802237	0.908131	0.878495	0.878342	0.965556	0.882878	0.85665	0.876114	0.835675	0.865161	0.286029	0.0531259	0.000799201	0.0131581	0.0118126	0.368375	0.888884	-0.520509	chr13	48974707	48974708	0.702287	0.863296	-0.161009	G1	#N/A	#N/A	#N/A	de novo demethylation OSKM	RB1	NM_000321	Body	0
cg01952012	0.548057	0.372758	0.551921	0.564398	0.628973	0.670787	0.678587	0.501659	0.623543	0.543702	0.773669	0.918249	0.918602	0.923635	0.896393	0.886809	0.907485	0.770473	0.873839	0.836847	0.865518	0.798603	0.0953257	0.0144515	0.0003996	0.0252447	0.00853651	0.571187	0.908529	-0.337342	chr13	42851862	42851863	0.658685	0.829056	-0.170371	G1	#N/A	#N/A	#N/A	de novo demethylation OSKM	AKAP11	NM_016248	5'UTR	0
cg16503053	0.566964	0.667668	0.644498	0.505586	0.668946	0.493251	0.540071	0.508302	0.57827	0.606961	0.845659	0.889265	0.879304	0.913934	0.886137	0.90363	0.914523	0.790453	0.83942	0.854164	0.794279	0.816028	0.0702566	0.0149997	0.0003996	0.0199533	0.00853651	0.57484	0.897799	-0.322959	chr13	47214871	47214872	0.72631	0.818869	-0.092559	G1	#N/A	#N/A	#N/A	de novo demethylation OSKM	LRCH1;LRCH1;LRCH1	NM_015116;NM_001164213;NM_001164211	Body;Body;Body	0
cg23342148	0.768382	0.726762	0.654413	0.580794	0.683923	0.699453	0.589598	0.251641	0.499085	0.748859	0.92126	0.834312	0.703056	0.848845	0.877075	0.822782	0.776991	0.819031	0.838566	0.863625	0.827928	0.813207	0.156527	0.0621086	0.0015984	0.0196714	0.0168201	0.606006	0.81051	-0.204505	chr13	80459047	80459048	0.835059	0.832471	0.00258779	G1	#N/A	#N/A	#N/A	de novo demethylation OSKM	0	0	0	0
cg03014495	0.574166	0.808218	0.781918	0.854424	0.517558	0.508276	0.859322	0.694149	0.684145	0.76818	0.862578	0.60166	0.443645	0.487101	0.527775	0.506417	0.404624	0.76608	0.881888	0.835519	0.718348	0.859101	0.138645	0.068481	0.00759241	0.0402349	0.0388127	0.69802	0.495204	0.202816	chr13	46102390	46102391	0.815379	0.812187	0.00319155	G1	#N/A	#N/A	#N/A	de novo demethylation OSLN	COG3	NM_031431	Body	0
cg12746120	0.755071	0.843816	0.844135	0.768836	0.713475	0.645092	0.866914	0.719707	0.874638	0.946609	0.917714	0.605966	0.683947	0.680328	0.54815	0.429385	0.505549	0.872716	0.846278	0.914056	0.82677	0.8486	0.0803805	0.100667	0.0015984	0.0181257	0.0168201	0.781298	0.575554	0.205744	chr13	110398188	110398189	0.932161	0.861684	0.0704773	G1	#N/A	#N/A	#N/A	de novo demethylation OSLN	0	0	0	0
cg06455422	0.869523	0.893198	0.85345	0.846835	0.777169	0.814918	0.906633	0.821668	0.865684	0.906616	0.898043	0.625387	0.676992	0.653509	0.609806	0.550484	0.636729	0.757108	0.876389	0.84582	0.779909	0.800589	0.0404045	0.0434414	0.0003996	0.00967975	0.00853651	0.849898	0.625485	0.224413	chr13	98875360	98875361	0.90233	0.811963	0.0903667	G1	#N/A	#N/A	#N/A	de novo demethylation OSLN	FARP1;FARP1	NM_005766;NM_001001715	Body;Body	0
cg24586978	0.831783	0.844682	0.870516	0.822605	0.671631	0.858717	0.943496	0.905117	0.92587	0.919298	0.926671	0.615625	0.687456	0.670577	0.642957	0.528326	0.563283	0.786396	0.8197	0.835274	0.77949	0.800769	0.0797593	0.0620521	0.000799201	0.0123814	0.0118126	0.852713	0.618037	0.234676	chr13	99612723	99612724	0.922984	0.804326	0.118658	G1	#N/A	#N/A	#N/A	de novo demethylation OSLN	DOCK9;DOCK9;DOCK9;DOCK9	NM_015296;NM_001130050;NM_001130049;NM_001130048	Body;Body;Body;Body	0
cg06894723	0.641284	0.608444	0.731331	0.581085	0.481074	0.521921	0.845619	0.850359	0.653097	0.930238	0.972222	0.395382	0.411366	0.514941	0.399861	0.349307	0.336411	0.748443	0.814904	0.837874	0.816512	0.791167	0.130417	0.0631924	0.000799201	0.0131005	0.0118126	0.657135	0.401211	0.255923	chr13	110398142	110398143	0.95123	0.80178	0.14945	G1	#N/A	#N/A	#N/A	de novo demethylation OSLN	0	0	0	0
cg22419414	0.529536	0.685791	0.730721	0.68617	0.355508	0.640281	0.863811	0.518012	0.828275	0.983853	0.935226	0.373443	0.49213	0.48183	0.411234	0.166037	0.221308	0.812178	0.829301	0.886189	0.84585	0.856093	0.16021	0.135595	0.0047952	0.0338019	0.0302958	0.648678	0.357664	0.291015	chr13	46093146	46093147	0.95954	0.845922	0.113618	G1	#N/A	#N/A	#N/A	de novo demethylation OSLN	COG3	NM_031431	Body	0
cg06567155	0.919011	0.730846	0.955219	0.928698	0.9371	0.923252	0.960887	0.912478	0.919429	0.949565	0.566722	0.632917	0.591435	0.589083	0.585864	0.644929	0.543087	0.848304	0.880443	0.886229	0.858947	0.82173	0.06907	0.0366247	0.0003996	0.00885037	0.00853651	0.909658	0.597886	0.311772	chr13	41362832	41362833	0.758144	0.85913	-0.100987	G1	#N/A	#N/A	#N/A	de novo demethylation OSLN	SLC25A15	NM_014252	TSS1500	N_Shore
cg24119944	0.529762	0.218462	0.375622	0.373743	0.268274	0.258745	0.175203	0.388826	0	0.370963	0.857307	0.86065	0.855718	0.862271	0.826357	0.845025	0.86742	0.736948	0.804387	0.848366	0.814802	0.796306	0.15223	0.0150545	0.0003996	0.0420648	0.00853651	0.287626	0.852907	-0.565281	chr14	91262410	91262411	0.614135	0.800162	-0.186027	G1	#N/A	#N/A	#N/A	de novo demethylation OSKM	TTC7B	NM_001010854	Body	0
cg12799234	0.631266	0.162037	0.744564	0.613877	0.242086	0.667511	0.608359	0.579252	0.764801	0.66177	0.676915	0.840322	0.978764	0.754382	0.883221	0.822964	0.89237	0.828217	0.861741	0.838319	0.793822	0.682168	0.211431	0.0756066	0.000799201	0.014493	0.0118126	0.557083	0.862004	-0.30492	chr14	45267631	45267632	0.669343	0.800853	-0.131511	G1	#N/A	#N/A	#N/A	de novo demethylation OSKM	0	0	0	0
cg13639866	0.641527	0.66445	0.540024	0.543456	0.581379	0.531717	0.557444	0.618119	0.661142	0.601165	0.850141	0.873263	0.927242	0.883876	0.906628	0.899035	0.85738	0.781207	0.849719	0.845128	0.820063	0.821469	0.0537933	0.0249704	0.0003996	0.0193698	0.00853651	0.593251	0.891238	-0.297987	chr14	101430211	101430212	0.725653	0.823517	-0.0978641	G1	#N/A	#N/A	#N/A	de novo demethylation OSKM	SNORD114-8	NR_003200	TSS1500	0
cg05294307	0.551758	0.733358	0.705755	0.74489	0.524575	0.786256	0.700145	0.772595	0.813431	0.825711	0.955982	0.913612	0.953083	0.923542	0.892389	0.919898	0.938027	0.888093	0.932684	0.905812	0.847807	0.895949	0.100852	0.0208077	0.0003996	0.0129899	0.00853651	0.70364	0.923425	-0.219785	chr14	35346193	35346194	0.890846	0.894069	-0.00322272	G1	#N/A	#N/A	#N/A	de novo demethylation OSKM	BAZ1A;BAZ1A	NM_182648;NM_013448	TSS1500;TSS1500	S_Shore
cg01858014	0.829551	0.77618	0.818685	0.780653	0.833171	0.506041	0.7344	0	0.887329	0.770039	0.777668	0.916395	0.884606	0.853607	0.901427	0.929571	0.923535	0.8701	0.906905	0.866302	0.878314	0.887173	0.279019	0.0285465	0.0015984	0.0176003	0.0168201	0.685112	0.901523	-0.216411	chr14	56050164	56050165	0.773853	0.881759	-0.107906	G1	#N/A	#N/A	#N/A	de novo demethylation OSKM	KTN1;KTN1;KTN1;KTN1	NM_001079521;NM_182926;NM_004986;NM_001079522	5'UTR;5'UTR;5'UTR;5'UTR	S_Shelf
cg16002378	0.706273	0.892233	0.781017	0.74132	0.650567	0.684318	0.765796	0.637593	0.806638	0.508537	0.846529	0.945843	0.967601	0.968692	0.954255	0.954496	0.9368	0.807659	0.872084	0.876427	0.813366	0.654623	0.0811517	0.0123391	0.0003996	0.0141322	0.00853651	0.740639	0.954615	-0.213975	chr14	105036533	105036534	0.677533	0.804832	-0.127299	G1	#N/A	#N/A	#N/A	de novo demethylation OSKM	0	0	0	0
cg14121301	0.713076	0.668559	0.624057	0.631125	0.761531	0.759581	0.523076	0.472213	0.612842	0.95823	0.950607	0.879601	0.729718	0.840912	0.82365	0.941051	0.886268	0.759321	0.772936	0.851864	0.827176	0.843241	0.098815	0.0717303	0.0015984	0.01914	0.0168201	0.640673	0.8502	-0.209527	chr14	101307418	101307419	0.954419	0.810907	0.143511	G1	#N/A	#N/A	#N/A	de novo demethylation OSKM	MEG3;MEG3;MEG3	NR_003531;NR_003530;NR_002766	Body;Body;Body	0
cg07565150	0.599737	0.5847	0.664393	0.796164	0.381345	0.768782	0.77899	0.604551	0.792116	0.80116	0.879836	0.876541	0.889346	0.93018	0.907878	0.723438	0.907471	0.831022	0.915162	0.863769	0.900248	0.861451	0.137807	0.0752611	0.0047952	0.0332551	0.0302958	0.66342	0.872476	-0.209056	chr14	69244243	69244244	0.840498	0.87433	-0.0338324	G1	#N/A	#N/A	#N/A	de novo demethylation OSKM	0	0	0	0
cg13026754	0.722851	0.63253	0.542385	0.56357	0.548751	0.590072	0.488405	0.604455	0.389751	0.817136	0.690036	0.808797	0.610457	0.794073	0.805299	0.799373	0.79367	0.760199	0.830392	0.845394	0.795749	0.792788	0.0928833	0.0777124	0.0015984	0.020221	0.0168201	0.564752	0.768612	-0.20386	chr14	94392718	94392719	0.753586	0.804905	-0.0513185	G1	#N/A	#N/A	#N/A	de novo demethylation OSKM	FAM181A;C14orf86	NM_138344;NR_027004	Body;TSS200	0
cg13630250	0.886777	0.828925	0.931734	0.940838	0.964348	0.953034	0.944795	0.814407	0.860411	0.816088	0.678373	0.650472	0.710332	0.680115	0.679047	0.715661	0.751294	0.773487	0.833485	0.843678	0.795437	0.784466	0.056661	0.0353327	0.0003996	0.0102078	0.00853651	0.902808	0.69782	0.204988	chr14	70827336	70827337	0.747231	0.806111	-0.05888	G1	#N/A	#N/A	#N/A	de novo demethylation OSLN	COX16	NM_016468	TSS1500	S_Shore
cg01832662	0.746118	0.766902	0.845179	0.726617	0.616935	0.604451	0.872465	0.834734	0.844037	0.946653	0.718519	0.442756	0.614505	0.627503	0.467104	0.453766	0.426235	0.806639	0.841325	0.852	0.798362	0.817477	0.0990803	0.090705	0.0027972	0.0228916	0.0225641	0.761938	0.505312	0.256626	chr14	86086389	86086390	0.832586	0.823161	0.00942512	G1	#N/A	#N/A	#N/A	de novo demethylation OSLN	FLRT2	NM_013231	5'UTR	0
cg13732130	0.80352	0.755736	0.880941	0.90419	0.682598	0.819455	0.883287	0.829543	0.87585	0.837979	0.840069	0.567947	0.719094	0.634908	0.532255	0.376723	0.501571	0.75059	0.863665	0.832401	0.839825	0.831799	0.0715546	0.117161	0.000799201	0.0119928	0.0118126	0.826124	0.555416	0.270708	chr14	30382993	30382994	0.839024	0.823656	0.0153681	G1	#N/A	#N/A	#N/A	de novo demethylation OSLN	PRKD1	NM_002742	Body	0
cg05036993	0.90076	0.726086	0.781829	0.815859	0.907457	0.911044	0.820629	0.934753	0.701787	0.898436	0.420331	0.536532	0.555581	0.46546	0.525906	0.575677	0.478717	0.800291	0.831616	0.889532	0.854317	0.855284	0.0853608	0.0431269	0.0003996	0.0165132	0.00853651	0.833356	0.522979	0.310377	chr14	102729885	102729886	0.659384	0.846208	-0.186824	G1	#N/A	#N/A	#N/A	de novo demethylation OSLN	RAGE	NM_014226	Body	0
cg09241561	0.923555	0.919888	0.933437	0.959248	0.940897	0.913763	0.960715	0.712549	0.955802	0.931656	0.606368	0.625351	0.496084	0.639861	0.612901	0.582051	0.488931	0.921898	0.912363	0.90131	0.874243	0.917025	0.0772841	0.0661211	0.0003996	0.00890954	0.00853651	0.913317	0.574197	0.33912	chr14	103969691	103969692	0.769012	0.905368	-0.136356	G1	#N/A	#N/A	#N/A	de novo demethylation OSLN	MARK3;MARK3;MARK3;MARK3;MARK3	NM_001128919;NM_002376;NM_001128920;NM_001128921;NM_001128918	3'UTR;3'UTR;3'UTR;3'UTR;3'UTR	0
cg09908042	0.509081	0.515508	0.546003	0.513911	0.575892	0.59342	0.622627	0.592894	0.538641	0.542014	0.791816	0.942253	0.910936	0.942114	0.946851	0.955897	0.919518	0.827057	0.84325	0.862456	0.836226	0.82075	0.0412436	0.0172602	0.0003996	0.019659	0.00853651	0.556442	0.936261	-0.37982	chr15	102025217	102025218	0.666915	0.837948	-0.171033	G1	#N/A	#N/A	#N/A	de novo demethylation OSKM	PCSK6;PCSK6;PCSK6;PCSK6;PCSK6;PCSK6;PCSK6;PCSK6	NM_002570;NM_138320;NM_138319;NM_138324;NM_138323;NM_138325;NM_138322;NM_138321	Body;Body;Body;Body;Body;Body;Body;Body	N_Shelf
cg16122750	0.578356	0	0.647351	0.683892	0.563729	0.387851	0.680906	0.0741112	0.680306	0.874616	0.742311	0.806489	0.838091	0.817657	0.714302	0.771722	0.674565	0.794018	0.850345	0.859536	0.800006	0.800902	0.267003	0.063954	0.0027972	0.024578	0.0225641	0.477389	0.770471	-0.293082	chr15	51501301	51501302	0.808464	0.820962	-0.0124979	G1	#N/A	#N/A	#N/A	de novo demethylation OSKM	CYP19A1;CYP19A1	NM_000103;NM_031226	3'UTR;3'UTR	0
cg12349571	0.611822	0.582019	0.523371	0.476393	0.684879	0.68866	0.373862	0.617568	0.346117	0.983499	0.981742	0.794272	0.531855	0.836238	0.812527	0.774188	0.853619	0.795637	0.817131	0.850935	0.811186	0.793334	0.125162	0.118708	0.00759241	0.0443231	0.0388127	0.544966	0.767116	-0.222151	chr15	70364359	70364360	0.98262	0.813645	0.168975	G1	#N/A	#N/A	#N/A	de novo demethylation OSKM	TLE3;TLE3;TLE3	NM_001105192;NM_020908;NM_005078	Body;Body;Body	0
cg25958733	0.67778	0.732644	0.640037	0.730836	0.720674	0.557162	0.799497	0.511044	0.678367	0.827129	0.916354	0.900516	0.89695	0.875743	0.903536	0.896766	0.887875	0.79295	0.883697	0.894439	0.860848	0.847559	0.0907979	0.0101925	0.0003996	0.0163208	0.00853651	0.672005	0.893564	-0.22156	chr15	33421010	33421011	0.871741	0.855899	0.0158428	G1	#N/A	#N/A	#N/A	de novo demethylation OSKM	0	0	0	0
cg26732155	0.722395	0.761365	0.785238	0.760429	0.62347	0.618361	0.829945	0.819659	0.863413	0.902777	0.934611	0.586588	0.653005	0.622028	0.541364	0.384309	0.513474	0.80112	0.83933	0.865988	0.79444	0.841788	0.0862815	0.0959157	0.0027972	0.0243009	0.0225641	0.753808	0.550128	0.20368	chr15	37236977	37236978	0.918694	0.828533	0.0901605	G1	#N/A	#N/A	#N/A	de novo demethylation OSLN	MEIS2;MEIS2;MEIS2;MEIS2;MEIS2;MEIS2;MEIS2	NM_172316;NM_170674;NM_170675;NM_172315;NM_002399;NM_170677;NM_170676	Body;Body;Body;Body;Body;Body;Body	0
cg26386692	0.938883	0.924294	0.947385	0.927416	0.956027	0.933718	0.946534	0.920671	0.944436	0.941404	0.722961	0.681674	0.702726	0.723645	0.745173	0.718473	0.697547	0.805387	0.870059	0.88007	0.850369	0.842646	0.0119677	0.0223216	0.0003996	0.00887914	0.00853651	0.937707	0.71154	0.226168	chr15	99321216	99321217	0.832182	0.849706	-0.0175236	G1	#N/A	#N/A	#N/A	de novo demethylation OSLN	IGF1R	NM_000875	Body	0
cg02764429	0.86419	0.878674	0.903243	0.960831	0.92208	0.841082	0.873448	0.879023	0.909916	0.920915	0.608264	0.684392	0.314766	0.56379	0.816711	0.758046	0.690422	0.818217	0.799319	0.823987	0.843998	0.823829	0.0356085	0.179575	0.0003996	0.00897024	0.00853651	0.892499	0.638021	0.254477	chr15	101098347	101098348	0.764589	0.82187	-0.0572806	G1	#N/A	#N/A	#N/A	de novo demethylation OSLN	0	0	0	Island
cg09231843	0.827913	0.859322	0.752198	0.810795	0.819808	0.824681	0.811553	0.769298	0.849296	0.819439	0.471002	0.473469	0.526089	0.539108	0.481012	0.509962	0.533543	0.798165	0.865017	0.859227	0.827687	0.809513	0.034415	0.0276894	0.0003996	0.0146947	0.00853651	0.813874	0.510531	0.303343	chr15	43532097	43532098	0.64522	0.831922	-0.186701	G1	#N/A	#N/A	#N/A	de novo demethylation OSLN	TGM5;TGM5	NM_201631;NM_004245	Body;Body	0
cg18775465	0.940448	0.946184	0.96699	0.925057	0.969001	0.944232	0.949432	0.984605	0.954485	0.975655	0.591519	0.615018	0.688318	0.54714	0.590922	0.598805	0.712547	0.854515	0.886535	0.875146	0.858638	0.853872	0.0177692	0.0627404	0.0003996	0.00881681	0.00853651	0.953382	0.625458	0.327923	chr15	41572490	41572491	0.783587	0.865741	-0.0821545	G1	#N/A	#N/A	#N/A	de novo demethylation OSLN	CHP	NM_007236	3'UTR	N_Shelf
cg06320570	0.809652	0.907662	0.910413	0.875616	0.889199	0.852234	0.858596	0.831319	0.885437	0.853261	0.472695	0.510746	0.525442	0.471202	0.568555	0.509312	0.497854	0.776655	0.821812	0.829993	0.796384	0.777711	0.0340277	0.0323481	0.0003996	0.00935494	0.00853651	0.868903	0.513852	0.355051	chr15	42695749	42695750	0.662978	0.800511	-0.137533	G1	#N/A	#N/A	#N/A	de novo demethylation OSLN	CAPN3;CAPN3;CAPN3;CAPN3;CAPN3;CAPN3;CAPN3;CAPN3;CAPN3	NM_173088;NM_212465;NR_027911;NM_000070;NM_173089;NR_027912;NM_173090;NM_024344;NM_173087	Body;Body;Body;Body;TSS1500;Body;TSS1500;Body;Body	0
cg01451277	0.939002	0.950067	0.93121	0.910791	0.900042	0.92568	0.919379	0.925161	0.946701	0.868449	0.576978	0.536637	0.564931	0.576657	0.599629	0.586303	0.5336	0.828739	0.877382	0.877688	0.839083	0.841063	0.0163243	0.0267179	0.0003996	0.00952453	0.00853651	0.927559	0.566293	0.361266	chr15	65807137	65807138	0.722714	0.852791	-0.130077	G1	#N/A	#N/A	#N/A	de novo demethylation OSLN	DPP8;DPP8;DPP8;DPP8	NM_197960;NM_197961;NM_130434;NM_017743	Body;Body;5'UTR;5'UTR	N_Shelf
cg19565920	0.979832	0.898744	0.934769	0.907562	0.908586	0.913762	0.979447	0.944417	0.935837	0.88249	0.508444	0.533167	0.491874	0.526433	0.519309	0.560647	0.589715	0.88526	0.876651	0.869909	0.908318	0.878845	0.0301557	0.0340987	0.0003996	0.00945367	0.00853651	0.933662	0.536858	0.396804	chr15	43560176	43560177	0.695467	0.883797	-0.18833	G1	#N/A	#N/A	#N/A	de novo demethylation OSLN	TGM5;TGM5	NM_004245;NM_201631	TSS1500;TSS1500	0
cg08702011	0.474841	0.453878	0.448783	0.441825	0.433434	0.413013	0.468033	0.289877	0.459725	0.443615	0.877546	0.884479	0.913509	0.897606	0.864167	0.883873	0.883589	0.781698	0.843368	0.85203	0.798735	0.802184	0.0562566	0.016491	0.0003996	0.0235375	0.00853651	0.43149	0.887871	-0.45638	chr16	86934677	86934678	0.660581	0.815603	-0.155022	G1	#N/A	#N/A	#N/A	de novo demethylation OSKM	0	0	0	0
cg03494692	0.489661	0.529871	0.538098	0.528575	0.575248	0.4401	0.559264	0.571284	0.487546	0.530127	0.915492	0.927681	0.900501	0.917751	0.899545	0.915982	0.909327	0.849941	0.887666	0.86309	0.872156	0.864178	0.0445891	0.0108544	0.0003996	0.0208797	0.00853651	0.524405	0.911798	-0.387393	chr16	51498587	51498588	0.722809	0.867406	-0.144597	G1	#N/A	#N/A	#N/A	de novo demethylation OSKM	0	0	0	0
cg26657404	0.910079	0.754491	0.652495	0.68426	0.878524	0.834992	0.588431	0.770118	0.506578	0.825889	0.824259	0.987421	0.786697	0.976265	0.980931	0.992936	0.987898	0.873186	0.896311	0.955056	0.919945	0.916568	0.134985	0.0812034	0.0027972	0.027064	0.0225641	0.731108	0.952025	-0.220917	chr16	85684821	85684822	0.825074	0.912213	-0.0871393	G1	#N/A	#N/A	#N/A	de novo demethylation OSKM	KIAA0182;KIAA0182	NM_001134473;NM_014615	Body;Body	S_Shore
cg16475558	0.703159	0.169499	0.730392	0.819172	0.519422	0.620971	0.671503	0.423091	0.735534	0.784371	0.689939	0.868638	0.845854	0.875823	0.758915	0.719401	0.838229	0.830284	0.827621	0.842536	0.783145	0.862483	0.200847	0.0637266	0.0047952	0.0331056	0.0302958	0.599194	0.81781	-0.218616	chr16	56388945	56388946	0.737155	0.829214	-0.0920588	G1	#N/A	#N/A	#N/A	de novo demethylation OSKM	GNAO1	NM_020988	Body	0
cg09009349	0.786016	0.927724	0.894887	0.870418	0.750987	0.664476	0.897587	0.718374	0.942187	0.911782	0.933591	0.616388	0.733567	0.719894	0.631362	0.489267	0.556074	0.806438	0.877834	0.904795	0.857665	0.873122	0.100344	0.093892	0.0047952	0.0308053	0.0302958	0.828073	0.624425	0.203648	chr16	3492724	3492725	0.922686	0.863971	0.0587152	G1	#N/A	#N/A	#N/A	de novo demethylation OSLN	ZNF597;NAT15	NM_152457;NM_001083601	Body;TSS1500	N_Shore
cg08866129	0.654069	0.794287	0.80662	0.772221	0.664229	0.656801	0.851603	0.824482	0.885116	0.640211	0.672023	0.487387	0.699789	0.594301	0.616853	0.441789	0.501984	0.772859	0.857224	0.856634	0.804853	0.902605	0.0881826	0.0964456	0.0027972	0.0236298	0.0225641	0.767714	0.557017	0.210697	chr16	72096608	72096609	0.656117	0.838835	-0.182718	G1	#N/A	#N/A	#N/A	de novo demethylation OSLN	HPR	NM_020995	TSS1500	0
cg02098273	0.931823	0.87339	0.909366	0.888711	0.909839	0.909373	0.914265	0.91426	0.942569	0.890633	0.735244	0.606221	0.744907	0.649261	0.495149	0.713469	0.758806	0.826338	0.819361	0.849855	0.767354	0.779529	0.0205129	0.100004	0.0003996	0.00894674	0.00853651	0.9104	0.661302	0.249097	chr16	70328616	70328617	0.812938	0.808487	0.00445076	G1	#N/A	#N/A	#N/A	de novo demethylation OSLN	0	0	0	0
cg07055694	0.753015	0.827213	0.877288	0.808527	0.671068	0.767075	0.88666	0.84172	0.855629	0.944426	0.938496	0.532877	0.689446	0.618942	0.504331	0.464546	0.534757	0.77459	0.807835	0.851919	0.806019	0.795908	0.0690857	0.08219	0.000799201	0.0121218	0.0118126	0.809799	0.557483	0.252316	chr16	65160241	65160242	0.941461	0.807254	0.134207	G1	#N/A	#N/A	#N/A	de novo demethylation OSLN	0	0	0	S_Shelf
cg06630425	0.954901	0.973262	0.964729	0.954084	0.897361	0.946484	0.971202	0.963103	0.96844	0.881361	0.779965	0.580519	0.599672	0.5456	0.586067	0.623671	0.575974	0.611861	0.865166	0.866937	0.836982	0.856561	0.0232712	0.0259437	0.0003996	0.00882251	0.00853651	0.954841	0.58525	0.36959	chr16	818451	818452	0.830663	0.807502	0.0231617	G1	#N/A	#N/A	#N/A	de novo demethylation OSLN	MSLN;MSLN	NM_005823;NM_013404	Body;Body	0
cg09550793	0.894272	0.908186	0.91663	0.922817	0.898549	0.914246	0.90647	0.964289	0.905054	0.886171	0.544501	0.516574	0.519452	0.544706	0.504956	0.527724	0.492246	0.827904	0.866791	0.862815	0.818474	0.825367	0.0206457	0.0181348	0.0003996	0.00939838	0.00853651	0.914502	0.51761	0.396892	chr16	67999055	67999056	0.715336	0.84027	-0.124934	G1	#N/A	#N/A	#N/A	de novo demethylation OSLN	SLC12A4;SLC12A4;SLC12A4;SLC12A4;SLC12A4	NM_001145961;NM_001145962;NM_001145963;NM_005072;NM_001145964	Body;Body;TSS1500;Body;Body	N_Shelf
cg10051493	0.910901	0.887424	0.913191	0.902759	0.969423	0.917088	0.915304	0.987528	0.929029	0.85803	0.496952	0.521947	0.542995	0.495259	0.515908	0.545347	0.525554	0.798548	0.827496	0.862068	0.825007	0.834806	0.0321994	0.0185101	0.0003996	0.00953699	0.00853651	0.92585	0.524502	0.401348	chr16	1939295	1939296	0.677491	0.829585	-0.152094	G1	#N/A	#N/A	#N/A	de novo demethylation OSLN	0	0	0	0
cg01153376	0.994559	0.971934	0.988996	0.975987	0.995979	0.928137	0.98103	0.983041	0.994206	0.941683	0.529691	0.597498	0.517	0.548523	0.620978	0.59586	0.574282	0.904308	0.941603	0.944705	0.92626	0.914641	0.0209973	0.0377307	0.0003996	0.00877082	0.00853651	0.979319	0.57569	0.403629	chr16	818807	818808	0.735687	0.926303	-0.190616	G1	#N/A	#N/A	#N/A	de novo demethylation OSLN	MSLN;MIR662;MSLN	NM_005823;NR_030384;NM_013404	3'UTR;TSS1500;3'UTR	0
cg01421525	0.978513	0.841959	0.987396	0.975742	0.964402	0.988577	0.960757	0.962949	0.984641	0.961802	0.633438	0.482131	0.710978	0.664147	0.378074	0.344198	0	0.787366	0.950694	0.935677	0.932275	0.938561	0.0457228	0.257468	0.0003996	0.00875185	0.00853651	0.960548	0.429921	0.530627	chr16	70143703	70143704	0.79762	0.908915	-0.111295	G1	#N/A	#N/A	#N/A	de novo demethylation OSLN	0	0	0	N_Shelf
cg17562963	0.454729	0.492438	0.50971	0.474884	0.479337	0.468413	0.487333	0.63695	0.493997	0.452684	0.885931	0.900227	0.907536	0.889556	0.886913	0.8851	0.892689	0.784831	0.847058	0.808362	0.790651	0.810856	0.0538605	0.00862831	0.0003996	0.0237059	0.00853651	0.499755	0.89367	-0.393916	chr17	70386695	70386696	0.669308	0.808352	-0.139044	G1	#N/A	#N/A	#N/A	de novo demethylation OSKM	0	0	0	0
cg02363653	0.430709	0.653475	0.458663	0.667055	0.663519	0.657059	0.612364	0.537859	0	0.661451	0.89786	0.721229	0.778926	0.87272	0.84661	0.651495	0.841055	0.926148	0.90131	0.715869	0.914378	0.880374	0.215003	0.0855094	0.0047952	0.0324599	0.0302958	0.520078	0.785339	-0.265261	chr17	78815421	78815422	0.779656	0.867616	-0.0879602	G1	#N/A	#N/A	#N/A	de novo demethylation OSKM	RPTOR;RPTOR	NM_001163034;NM_020761	Body;Body	N_Shelf
cg01135464	0.769847	0.4201	0.642554	0.684675	0.694577	0.792601	0.717235	0.395707	0.321573	0.686345	0.873215	0.893441	0.696274	0.851501	0.866741	0.850427	0.958519	0.761178	0.818281	0.858489	0.787274	0.80128	0.176446	0.0866375	0.0027972	0.0273357	0.0225641	0.604319	0.852817	-0.248499	chr17	48971001	48971002	0.77978	0.8053	-0.0255205	G1	#N/A	#N/A	#N/A	de novo demethylation OSKM	0	0	0	0
cg03156170	0.719178	0.685004	0.548474	0.513241	0.737285	0.758045	0.6441	0.556008	0.378895	0.993591	0.988759	0.891417	0.576311	0.910157	0.860709	0.919836	0.92492	0.870499	0.892606	0.939326	0.875143	0.893506	0.125508	0.134758	0.00759241	0.0445084	0.0388127	0.615581	0.847225	-0.231644	chr17	55673870	55673871	0.991175	0.894216	0.0969586	G1	#N/A	#N/A	#N/A	de novo demethylation OSKM	MSI2;MSI2	NM_138962;NM_170721	Body;Body	0
cg23241448	0.602086	0.509413	0.565346	0.524341	0.798207	0.812648	0.722647	0.658965	0.503002	0.86061	0.715724	0.890713	0.678343	0.934187	0.804086	0.867354	0.919108	0.833729	0.827808	0.900108	0.878361	0.87206	0.121342	0.0952782	0.0047952	0.0384533	0.0302958	0.632962	0.848965	-0.216003	chr17	750379	750380	0.788167	0.862413	-0.0742465	G1	#N/A	#N/A	#N/A	de novo demethylation OSKM	NXN	NM_022463	Body	0			T-DMR
cg08189100	0.732433	0.835554	0.776912	0.737808	0.860154	0.681454	0.628704	0	0.647861	0.925968	0.925841	0.942306	0.760877	0.918287	0.86258	0.897177	0.79399	0.827044	0.876826	0.901756	0.863085	0.813717	0.258086	0.0717001	0.00759241	0.0394034	0.0388127	0.655653	0.862536	-0.206883	chr17	2057082	2057083	0.925904	0.856486	0.0694185	G1	#N/A	#N/A	#N/A	de novo demethylation OSKM	SMG6;SMG6	NM_017575;NM_001170957	Body;Body	0
cg24747122	0.780539	0.817186	0.85516	0.857536	0.70314	0.72776	0.886098	0.886834	0.874911	0.944018	0.901406	0.612014	0.78492	0.666866	0.633196	0.428259	0.522024	0.79373	0.830609	0.840954	0.759858	0.780875	0.0691162	0.122569	0.0027972	0.0229706	0.0225641	0.821018	0.60788	0.213139	chr17	63053929	63053930	0.922712	0.801205	0.121507	G1	#N/A	#N/A	#N/A	de novo demethylation OSLN	GNA13	NM_006572	TSS1500	S_Shore
cg25105522	0.882959	0.822508	0.898314	0.789365	0.61091	0.796933	0.968916	0.981207	0.949465	0.928485	0.914666	0.659175	0.661793	0.714093	0.702088	0.423937	0.613143	0.935944	0.933854	0.942149	0.936042	0.934026	0.116618	0.10665	0.00759241	0.0396639	0.0388127	0.85562	0.629038	0.226582	chr17	43355089	43355090	0.921575	0.936403	-0.0148279	G1	#N/A	#N/A	#N/A	de novo demethylation OSLN	MAP3K14	NM_003954	Body	0
cg07050712	0.91858	0.899244	0.885043	0.854584	0.69945	0.770062	0.893858	0.956405	0.916993	0.945399	0.860305	0.603708	0.701382	0.693501	0.597285	0.533353	0.687663	0.833271	0.847591	0.847328	0.875519	0.830673	0.0812828	0.0683052	0.000799201	0.0121481	0.0118126	0.866024	0.636149	0.229876	chr17	47372126	47372127	0.902852	0.846877	0.0559758	G1	#N/A	#N/A	#N/A	de novo demethylation OSLN	ZNF652;ZNF652	NM_014897;NM_001145365	3'UTR;3'UTR	0
cg02167713	0.841017	0.987237	0.917294	0.922563	0.831409	0.844048	0.972476	0.912055	0.992494	0.979073	0.965383	0.674803	0.716465	0.721027	0.740703	0.59806	0.64925	0.876946	0.91103	0.939566	0.890374	0.900449	0.0633149	0.0535085	0.0003996	0.00874485	0.00853651	0.913399	0.683385	0.230014	chr17	79630115	79630116	0.972228	0.903673	0.068555	G1	#N/A	#N/A	#N/A	de novo demethylation OSLN	0	0	0	N_Shelf
cg11600594	0.940537	0.832457	0.863504	0.929612	0.803753	0.825319	0.945727	0.800994	0.881901	0.937138	0.603601	0.611427	0.531607	0.620572	0.552029	0.550074	0.540312	0.871008	0.912177	0.866086	0.930358	0.947332	0.0580942	0.038253	0.0003996	0.00920212	0.00853651	0.869312	0.56767	0.301641	chr17	19775482	19775483	0.770369	0.905392	-0.135023	G1	#N/A	#N/A	#N/A	de novo demethylation OSLN	0	0	0	S_Shelf
cg26935330	0.950392	0.963771	0.957378	0.949233	0.945631	0.895227	0.967011	0.948357	0.960396	0.971707	0.657295	0.59069	0.645866	0.584724	0.648607	0.63259	0.645031	0.852683	0.906581	0.906609	0.885364	0.560972	0.0213496	0.0291541	0.0003996	0.00905497	0.00853651	0.9486	0.624585	0.324015	chr17	54678114	54678115	0.814501	0.822442	-0.00794117	G1	#N/A	#N/A	#N/A	de novo demethylation OSLN	0	0	0	S_Shelf
cg00797779	0.924252	0.944005	0.923618	0.877273	0.938804	0.928393	0.886847	0.939752	0.950747	0.867503	0.539052	0.555567	0.50993	0.512301	0.721591	0.593951	0.589663	0.791971	0.870691	0.868708	0.807132	0.826389	0.0254106	0.0780058	0.0003996	0.00935814	0.00853651	0.923743	0.5805	0.343243	chr17	74097330	74097331	0.703278	0.832978	-0.129701	G1	#N/A	#N/A	#N/A	de novo demethylation OSLN	EXOC7;EXOC7;EXOC7;EXOC7;EXOC7;EXOC7	NM_001145298;NM_001145297;NM_015219;NR_028133;NM_001145299;NM_001013839	Body;Body;Body;Body;Body;Body	N_Shelf
cg06929471	0.882461	0.848389	0.887009	0.896126	0.870901	0.841338	0.909581	0.873617	0.906968	0.899166	0.519385	0.481339	0.527221	0.519205	0.556354	0.474262	0.544705	0.860834	0.85987	0.865748	0.823016	0.80127	0.0238054	0.0332378	0.0003996	0.00952536	0.00853651	0.879599	0.517181	0.362418	chr17	856420	856421	0.709276	0.842148	-0.132872	G1	#N/A	#N/A	#N/A	de novo demethylation OSLN	NXN	NM_022463	Body	0
cg25010115	0.926026	0.875715	0.938823	0.933431	0.877927	0.893065	0.926013	0.902437	0.973628	0.947128	0.469571	0.67598	0.512071	0.487036	0.535168	0.47405	0.609881	0.850524	0.866592	0.891382	0.689786	0.730179	0.0318745	0.0785399	0.0003996	0.00933975	0.00853651	0.916341	0.549031	0.367309	chr17	79905255	79905256	0.70835	0.805692	-0.0973429	G1	#N/A	#N/A	#N/A	de novo demethylation OSLN	MYADML2	NM_001145113	TSS200	0
cg24680742	0.877372	0.799658	0.926777	0.876148	0.89973	0.94658	0.960407	0.973542	0.958983	0.922205	0.604623	0.665357	0.744159	0.119051	0.799721	0.24723	0.464907	0.841182	0.875588	0.912373	0.879891	0.827634	0.0558951	0.278124	0.000799201	0.0119508	0.0118126	0.913244	0.506738	0.406506	chr17	80735406	80735407	0.763414	0.867334	-0.10392	G1	#N/A	#N/A	#N/A	de novo demethylation OSLN	TBCD	NM_005993	Body	N_Shelf
cg05787106	0.923272	0.938946	0.935065	0.925025	0.961428	0.913031	0.930965	0.911553	0.927149	0.915612	0.576429	0.374686	0.419096	0.451164	0.398912	0.22127	0.331062	0.761078	0.822699	0.805617	0.802891	0.83173	0.0149972	0.081729	0.0003996	0.00869822	0.00853651	0.929604	0.366032	0.563572	chr17	71533396	71533397	0.74602	0.804803	-0.0587825	G1	#N/A	#N/A	#N/A	de novo demethylation OSLN	SDK2	NM_001144952	Body	0
cg16288572	0.57984	0.682611	0.580771	0.606114	0.60185	0.613544	0.618802	0.262662	0.637436	0.645695	0.932123	0.962126	0.911359	0.950418	0.914862	0.92889	0.950743	0.868035	0.577604	0.919767	0.882118	0.912723	0.12154	0.0210304	0.0003996	0.0170437	0.00853651	0.575959	0.9364	-0.360441	chr18	77499273	77499274	0.788909	0.832049	-0.0431404	G1	#N/A	#N/A	#N/A	de novo demethylation OSKM	CTDP1;CTDP1	NM_048368;NM_004715	Body;Body	N_Shore
cg20572915	0.504069	0.763997	0.589409	0.569873	0.572718	0.513124	0.645245	0.680739	0.554494	0.541029	0.91031	0.925345	0.890763	0.933461	0.943826	0.950426	0.919832	0.827054	0.888583	0.87264	0.884922	0.861279	0.0836971	0.0211679	0.0003996	0.020519	0.00853651	0.599297	0.927275	-0.327979	chr18	13620903	13620904	0.725669	0.866896	-0.141226	G1	#N/A	#N/A	#N/A	de novo demethylation OSKM	C18orf1;C18orf1;C18orf1;C18orf1;C18orf1;C18orf1;C18orf1;C18orf1	NM_181483;NM_004338;NM_004338;NM_001003675;NM_181481;NM_181483;NM_181482;NM_001003674	1stExon;1stExon;5'UTR;Body;Body;5'UTR;Body;Body	0
cg14141786	0.909754	0.876241	0.91354	0.912348	0.950538	0.946134	0.919686	0.982556	0.946393	0.876513	0.595159	0.572848	0.552021	0.61994	0.573078	0.594414	0.521657	0.823699	0.924877	0.893086	0.88663	0.891433	0.0309911	0.0338688	0.0003996	0.00932461	0.00853651	0.928577	0.572326	0.35625	chr18	72774745	72774746	0.735836	0.883945	-0.148109	G1	#N/A	#N/A	#N/A	de novo demethylation OSLN	ZNF407	NM_017757	Body	0
cg18971282	0.934522	0.905974	0.931953	0.935493	0.947932	0.886141	0.928577	0.947974	0.948005	0.944779	0.492019	0.51529	0.553779	0.46245	0.502741	0.479783	0.469938	0.806275	0.855939	0.853796	0.79664	0.806168	0.0209906	0.0340974	0.0003996	0.00909037	0.00853651	0.929619	0.49733	0.432289	chr18	55887865	55887866	0.718399	0.823764	-0.105365	G1	#N/A	#N/A	#N/A	de novo demethylation OSLN	NEDD4L;NEDD4L;NEDD4L;NEDD4L;NEDD4L;NEDD4L;NEDD4L;NEDD4L;NEDD4L	NM_001144964;NM_015277;NM_001144966;NM_001144971;NM_001144965;NM_001144968;NM_001144967;NM_001144969;NM_001144970	5'UTR;Body;TSS1500;5'UTR;5'UTR;Body;Body;Body;5'UTR	0
cg10611159	0.642673	0.193781	0.571573	0.613812	0.433707	0.573687	0.612598	0.469461	0.665729	0.781741	0.858731	0.873189	0.867422	0.840097	0.863277	0.886362	0.928374	0.78691	0.859576	0.78999	0.825766	0.81644	0.147723	0.0296026	0.0003996	0.0171777	0.00853651	0.53078	0.876453	-0.345673	chr19	23541643	23541644	0.820236	0.815736	0.00449972	G1	#N/A	#N/A	#N/A	de novo demethylation OSKM	ZNF91	NM_003430	3'UTR	0
cg13750214	0.789977	0.731614	0.516117	0.561779	0.708058	0.745171	0.401968	0.467738	0.45908	0.779105	0.875273	0.947649	0.572753	0.939014	0.959794	0.982339	0.990066	0.843335	0.838287	0.918953	0.837753	0.872139	0.146284	0.160834	0.0047952	0.0349925	0.0302958	0.597945	0.898603	-0.300658	chr19	1302619	1302620	0.827189	0.862094	-0.0349044	G1	#N/A	#N/A	#N/A	de novo demethylation OSKM	0	0	0	Island
cg08130292	0.692345	0.439716	0.843722	0.687527	0.503048	0.766899	0.46672	0	0.643794	0.909806	0.84411	0.870663	0.868323	0.921551	0.811284	0.820312	0.759609	0.836269	0.835099	0.910704	0.936805	0.891501	0.251027	0.0566479	0.0047952	0.0321031	0.0302958	0.560419	0.841957	-0.281538	chr19	52870301	52870302	0.876958	0.882075	-0.00511766	G1	#N/A	#N/A	#N/A	de novo demethylation OSKM	ZNF610;ZNF610;ZNF610;ZNF610	NM_173530;NM_001161425;NM_001161426;NM_001161427	3'UTR;3'UTR;3'UTR;3'UTR	N_Shelf
cg25720930	0.809809	0.832545	0.865455	0.847946	0.839087	0.870775	0.898445	0.806816	0.875144	0.74398	0.560114	0.652878	0.783396	0.468134	0.612227	0.540396	0.738313	0.764688	0.858619	0.840793	0.788438	0.81307	0.0307327	0.118568	0.0003996	0.0136197	0.00853651	0.849558	0.632557	0.217001	chr19	48232106	48232107	0.652047	0.813122	-0.161075	G1	#N/A	#N/A	#N/A	de novo demethylation OSLN	EHD2	NM_014601	Body	S_Shelf		R-DMR
cg26931334	0.865016	0.809325	0.873623	0.868424	0.883102	0.908124	0.889051	0.814429	0.890488	0.789393	0.574727	0.639187	0.605159	0.647423	0.58493	0.622822	0.654122	0.795281	0.809529	0.818717	0.78303	0.794209	0.0337789	0.0266606	0.0003996	0.0101613	0.00853651	0.866843	0.625607	0.241235	chr19	690763	690764	0.68206	0.800153	-0.118093	G1	#N/A	#N/A	#N/A	de novo demethylation OSLN	PRSSL1	NM_214710	Body	Island
cg22201478	0.824969	0.846056	0.899355	0.883056	0.829776	0.858892	0.888037	0.794756	0.931402	0.92932	0.58959	0.576146	0.582587	0.574948	0.53978	0.612736	0.589618	0.776851	0.822161	0.834182	0.775634	0.830083	0.042615	0.0237738	0.0003996	0.0137586	0.00853651	0.861811	0.579302	0.282509	chr19	48747562	48747563	0.759455	0.807782	-0.0483269	G1	#N/A	#N/A	#N/A	de novo demethylation OSLN	CARD8	NM_014959	5'UTR	0
cg25653448	0.940119	0.894971	0.919505	0.934602	0.96233	0.913658	0.984304	0.942403	0.950581	0.975449	0.576144	0.563839	0.591903	0.587705	0.658375	0.567246	0.659295	0.88323	0.897133	0.890745	0.860224	0.855476	0.0267297	0.0433283	0.0003996	0.00891535	0.00853651	0.938053	0.604727	0.333325	chr19	21366880	21366881	0.775797	0.877362	-0.101565	G1	#N/A	#N/A	#N/A	de novo demethylation OSLN	ZNF431	NM_133473	3'UTR	0
cg17743939	0.809215	0.597586	0.908768	0.885382	0.73579	0.824054	0.926026	0.981211	0.971314	0.973956	0.962589	0.407675	0.658549	0.383246	0.27868	0.606644	0.521346	0.897029	0.917681	0.817608	0.739346	0.792647	0.123238	0.144675	0.0015984	0.0177015	0.0168201	0.848816	0.476023	0.372793	chr19	46444050	46444051	0.968272	0.832862	0.13541	G1	#N/A	#N/A	#N/A	de novo demethylation OSLN	NOVA2	NM_002516	Body	Island
cg02032872	0.967194	0.904884	0.922138	0.926378	0.839541	0.873827	0.891138	0.899654	0.950068	0.922593	0.461381	0.492784	0.173893	0.63959	0.239228	0.712463	0.377638	0.865395	0.876867	0.900846	0.886597	0.871839	0.038776	0.215345	0.0003996	0.00921765	0.00853651	0.908314	0.439266	0.469047	chr19	44260537	44260538	0.691987	0.880309	-0.188321	G1	#N/A	#N/A	#N/A	de novo demethylation OSLN	C19orf61	NM_019108	TSS1500	S_Shore
cg01019113	0.366592	0.385158	0.483577	0.470157	0.484069	0.508107	0.437263	0.196318	0.423069	0.453355	0.916518	0.90257	0.885765	0.910584	0.901101	0.89011	0.902284	0.810078	0.84202	0.854391	0.796627	0.815887	0.0953674	0.00912045	0.0003996	0.0249793	0.00853651	0.417146	0.898736	-0.48159	chr2	3472411	3472412	0.684937	0.823801	-0.138864	G1	#N/A	#N/A	#N/A	de novo demethylation OSKM	TTC15	NM_016030	Body	0
cg16505623	0.628118	0.744518	0.64515	0.566758	0.503103	0.590033	0.686349	0.19171	0.635586	0.587167	0.886369	0.92687	0.948727	0.908677	0.856733	0.942038	0.943759	0.8355	0.866164	0.889902	0.911311	0.818681	0.160037	0.0347732	0.0003996	0.0142427	0.00853651	0.576814	0.921134	-0.34432	chr2	75929513	75929514	0.736768	0.864312	-0.127544	G1	#N/A	#N/A	#N/A	de novo demethylation OSKM	C2orf3	NM_003203	Body	0
cg03025986	0.808339	0.779607	0.68362	0.569927	0.856874	0.790476	0.511436	0.445044	0.447155	0.991656	0.991024	0.977874	0.767578	0.986788	0.962904	0.979245	0.980474	0.84171	0.944983	0.970146	0.906031	0.91722	0.16359	0.0860453	0.0047952	0.0356643	0.0302958	0.65472	0.942477	-0.287757	chr2	3292757	3292758	0.99134	0.916018	0.075322	G1	#N/A	#N/A	#N/A	de novo demethylation OSKM	TSSC1	NM_003310	Body	S_Shore
cg17346639	0.850844	0.522541	0.651848	0.666643	0.779265	0.611083	0.663325	0	0.485974	0.931438	0.803904	0.8614	0.809658	0.82886	0.849921	0.911075	0.852563	0.814397	0.829944	0.883567	0.801157	0.750341	0.245502	0.0343825	0.0027972	0.0258329	0.0225641	0.58128	0.852246	-0.270966	chr2	210479401	210479402	0.867671	0.815881	0.0517898	G1	#N/A	#N/A	#N/A	de novo demethylation OSKM	MAP2;MAP2;MAP2;MAP2	NM_031847;NM_002374;NM_031845;NM_001039538	5'UTR;5'UTR;5'UTR;5'UTR	0
cg06676049	0.829285	0.866575	0.54082	0.630676	0.749903	0.791081	0.581614	0.338131	0.405987	0.972367	0.977345	0.960245	0.618217	0.907454	0.944809	0.962255	0.966969	0.904671	0.883086	0.938627	0.907363	0.89594	0.187488	0.136519	0.00759241	0.0439581	0.0388127	0.637119	0.893325	-0.256206	chr2	23839842	23839843	0.974856	0.905938	0.0689187	G1	#N/A	#N/A	#N/A	de novo demethylation OSKM	KLHL29	NM_052920	Body	0
cg18745035	0.51018	0.692301	0.789836	0.793917	0.592327	0.529476	0.775552	0.461932	0.684347	0.83434	0.90101	0.885311	0.912675	0.953654	0.942917	0.868243	0.835888	0.908998	0.949833	0.914912	0.910457	0.898548	0.128318	0.0452009	0.0003996	0.019522	0.00853651	0.647763	0.899782	-0.252019	chr2	167207324	167207325	0.867675	0.91655	-0.0488747	G1	#N/A	#N/A	#N/A	de novo demethylation OSKM	SCN9A	NM_002977	5'UTR	0
cg21860045	0.692983	0.67343	0.45889	0.34893	0.559511	0.733981	0.346618	0.479694	0.175096	0.856614	0.944738	0.780767	0.565943	0.759613	0.740314	0.787197	0.75604	0.815569	0.766503	0.868341	0.870688	0.794826	0.186921	0.0829562	0.0027972	0.0272394	0.0225641	0.49657	0.731646	-0.235075	chr2	153456688	153456689	0.900676	0.823185	0.0774909	G1	#N/A	#N/A	#N/A	de novo demethylation OSKM	FMNL2	NM_052905	Body	0
cg27665397	0.85395	0.788178	0.908514	0.810933	0.458847	0.670643	0.900195	0.0451469	0.794783	0.864676	0.789491	0.879433	0.930254	0.941155	0.826252	0.95139	0.945476	0.904483	0.911941	0.922757	0.799751	0.902782	0.279205	0.0495342	0.00759241	0.0421785	0.0388127	0.692354	0.912327	-0.219972	chr2	3262406	3262407	0.827084	0.888343	-0.0612591	G1	#N/A	#N/A	#N/A	de novo demethylation OSKM	TSSC1	NM_003310	Body	0
cg10419342	0.641446	0.724936	0.765975	0.878919	0.498347	0.658128	0.844612	0.272996	0.781779	0.896239	0.941075	0.922873	0.822228	0.908497	0.865653	0.912435	0.813457	0.793277	0.898505	0.903339	0.831895	0.823196	0.189321	0.047898	0.00759241	0.0403428	0.0388127	0.674126	0.874191	-0.200064	chr2	9543851	9543852	0.918657	0.850042	0.0686145	G1	#N/A	#N/A	#N/A	de novo demethylation OSKM	ASAP2;ASAP2	NM_001135191;NM_003887	3'UTR;3'UTR	0
cg01848660	0.826645	0.629136	0.821989	0.830618	0.676558	0.694333	0.913004	0.542522	0.821007	0.799537	0.582233	0.560946	0.604523	0.55614	0.440307	0.542722	0.598611	0.774534	0.831417	0.817725	0.796257	0.786607	0.120059	0.0592909	0.00759241	0.0398657	0.0388127	0.750646	0.550542	0.200104	chr2	68269960	68269961	0.690885	0.801308	-0.110423	G1	#N/A	#N/A	#N/A	de novo demethylation OSLN	C1D;C1D	NM_173177;NM_006333	3'UTR;3'UTR	0
cg09004195	0.739121	0.743798	0.76872	0.749882	0.610262	0.605075	0.789162	0.694243	0.832262	0.861032	0.811371	0.532988	0.594807	0.632593	0.486394	0.378389	0.485576	0.742266	0.824	0.849556	0.814332	0.833668	0.0768049	0.0903282	0.0015984	0.0173722	0.0168201	0.725836	0.518458	0.207378	chr2	222323493	222323494	0.836202	0.812765	0.023437	G1	#N/A	#N/A	#N/A	de novo demethylation OSLN	EPHA4	NM_004438	Body	0
cg23008083	0.701525	0.757215	0.771917	0.748206	0.4956	0.654269	0.851598	0.709017	0.837193	0.860231	0.89468	0.48001	0.613419	0.591426	0.511189	0.417475	0.485002	0.805997	0.835154	0.838898	0.800196	0.798892	0.106551	0.0737089	0.0027972	0.0234725	0.0225641	0.725171	0.51642	0.208751	chr2	161057625	161057626	0.877455	0.815827	0.061628	G1	#N/A	#N/A	#N/A	de novo demethylation OSLN	ITGB6	NM_000888	TSS1500	0
cg14125542	0.815564	0.737722	0.84849	0.827038	0.734298	0.679397	0.913869	0.802142	0.889533	0.700699	0.630292	0.617605	0.684021	0.685762	0.562594	0.45655	0.55294	0.829136	0.790925	0.852526	0.824074	0.820544	0.0764816	0.0879121	0.0015984	0.0175564	0.0168201	0.805339	0.593245	0.212094	chr2	16796185	16796186	0.665496	0.823441	-0.157945	G1	#N/A	#N/A	#N/A	de novo demethylation OSLN	FAM49A	NM_030797	5'UTR	0
cg19795292	0.745821	0.772535	0.847131	0.711473	0.594337	0.820463	0.873666	0.616939	0.833148	0.804893	0.827669	0.507526	0.695248	0.631338	0.513119	0.36982	0.524736	0.805879	0.846998	0.868322	0.805232	0.831606	0.100047	0.112619	0.0047952	0.032671	0.0302958	0.757279	0.540298	0.216981	chr2	102952285	102952286	0.816281	0.831607	-0.0153265	G1	#N/A	#N/A	#N/A	de novo demethylation OSLN	IL1RL1;IL1RL1	NM_016232;NM_003856	5'UTR;TSS1500	0
cg03269045	0.726535	0.729657	0.840148	0.801281	0.599709	0.759754	0.920415	0.816929	0.843526	0.801028	0.623664	0.574609	0.601646	0.621449	0.515025	0.45567	0.536176	0.79355	0.839066	0.885989	0.84786	0.851325	0.0918274	0.0611341	0.0015984	0.0171608	0.0168201	0.781995	0.550763	0.231232	chr2	26680478	26680479	0.712346	0.843558	-0.131212	G1	#N/A	#N/A	#N/A	de novo demethylation OSLN	OTOF;OTOF;OTOF;OTOF	NM_194248;NM_194322;NM_004802;NM_194323	3'UTR;3'UTR;3'UTR;3'UTR	0
cg11829291	0.915417	0.883354	0.903975	0.881642	0.914245	0.850913	0.916804	0.827456	0.889604	0.818983	0.439354	0.6715	0.629714	0.638797	0.664616	0.635715	0.639161	0.778393	0.821185	0.842953	0.823944	0.85591	0.0308683	0.017114	0.0003996	0.0105041	0.00853651	0.887046	0.646584	0.240462	chr2	239133459	239133460	0.629168	0.824477	-0.195309	G1	#N/A	#N/A	#N/A	de novo demethylation OSLN	0	0	0	0
cg07144255	0.94163	0.906148	0.892211	0.901895	0.859594	0.908723	0.901318	0.842183	0.926821	0.864301	0.775125	0.615529	0.460771	0.590592	0.638326	0.807441	0.778382	0.86714	0.87643	0.789945	0.850193	0.892246	0.0307521	0.127998	0.0003996	0.00990254	0.00853651	0.897836	0.648507	0.249329	chr2	3323078	3323079	0.819713	0.855191	-0.0354778	G1	#N/A	#N/A	#N/A	de novo demethylation OSLN	TSSC1	NM_003310	Body	S_Shore
cg07547054	0.633794	0.708714	0.814526	0.802185	0.708443	0.661581	0.894467	0.933857	0.879846	0.908808	0.949131	0.512889	0.648905	0.581358	0.52138	0.354413	0.529303	0.786013	0.801474	0.863677	0.834076	0.842925	0.108395	0.0977817	0.000799201	0.0135706	0.0118126	0.781935	0.524708	0.257227	chr2	216577323	216577324	0.928969	0.825633	0.103336	G1	#N/A	#N/A	#N/A	de novo demethylation OSLN	0	0	0	0
cg00335735	0.548285	0.7451	0.686609	0.598603	0.461882	0.598451	0.756604	0.475182	0.707951	0.906465	0.50439	0.389963	0.383271	0.490698	0.390403	0.182463	0.320727	0.762251	0.740646	0.876813	0.795967	0.825323	0.110974	0.102476	0.0015984	0.0184493	0.0168201	0.619852	0.359587	0.260265	chr2	222355484	222355485	0.705428	0.8002	-0.0947725	G1	#N/A	#N/A	#N/A	de novo demethylation OSLN	EPHA4	NM_004438	Body	0
cg13790288	0.643672	0.788432	0.730639	0.650444	0.680629	0.711156	0.854194	0.650051	0.785435	0.872209	0.829458	0.448939	0.554915	0.569441	0.468058	0.344857	0.352001	0.80143	0.831245	0.824087	0.804612	0.814529	0.07437	0.0959333	0.0003996	0.015105	0.00853651	0.721628	0.456368	0.26526	chr2	204582969	204582970	0.850834	0.815181	0.035653	G1	#N/A	#N/A	#N/A	de novo demethylation OSLN	CD28	NM_006139	Body	0
cg25185536	0.68013	0.767478	0.824263	0.8004	0.566411	0.809693	0.931705	0.861297	0.873556	0.933396	0.947058	0.516402	0.654787	0.617385	0.526797	0.362341	0.4295	0.827588	0.838771	0.876818	0.833866	0.843828	0.109763	0.110209	0.0015984	0.0171064	0.0168201	0.790548	0.517869	0.27268	chr2	37642493	37642494	0.940227	0.844174	0.0960527	G1	#N/A	#N/A	#N/A	de novo demethylation OSLN	0	0	0	0
cg26638920	0.914137	0.793166	0.853815	0.899327	0.717533	0.782386	0.906227	0.659862	0.914094	0.821944	0.494109	0.457432	0.638588	0.502885	0.526222	0.622007	0.519224	0.887696	0.849835	0.803355	0.858128	0.813825	0.0938471	0.0709161	0.0003996	0.0101859	0.00853651	0.826727	0.544393	0.282334	chr2	112822975	112822976	0.658027	0.842568	-0.184541	G1	#N/A	#N/A	#N/A	de novo demethylation OSLN	TMEM87B	NM_032824	Body	0
cg10750264	0.839699	0.75895	0.885947	0.869981	0.675004	0.790125	0.941525	0.845793	0.908349	0.895153	0.471159	0.568129	0.53244	0.518005	0.586838	0.512035	0.594236	0.850839	0.874971	0.881278	0.86464	0.83414	0.0822205	0.0357578	0.0003996	0.00916585	0.00853651	0.835042	0.551947	0.283094	chr2	18063316	18063317	0.683156	0.861174	-0.178018	G1	#N/A	#N/A	#N/A	de novo demethylation OSLN	KCNS3	NM_002252	5'UTR	S_Shelf
cg25320763	0.978115	0.961212	0.950563	0.97362	0.897349	0.977007	0.96779	0.980213	0.975059	0.962603	0.811984	0.698293	0.700607	0.679721	0.712178	0.689003	0.564663	0.893335	0.926122	0.921092	0.878068	0.923376	0.0261387	0.0547137	0.0003996	0.00882108	0.00853651	0.962325	0.674077	0.288248	chr2	72109825	72109826	0.887294	0.908399	-0.021105	G1	#N/A	#N/A	#N/A	de novo demethylation OSLN	0	0	0	0
cg19969733	0.559171	0.787408	0.736881	0.639505	0.528929	0.698886	0.808565	0.737167	0.734469	0.799495	0.58306	0.369536	0.51971	0.506692	0.381866	0.217259	0.378968	0.838665	0.813239	0.8439	0.773462	0.764389	0.0972018	0.110177	0.0003996	0.0122571	0.00853651	0.692331	0.395672	0.296659	chr2	102927898	102927899	0.691278	0.806731	-0.115453	G1	#N/A	#N/A	#N/A	de novo demethylation OSLN	IL1RL1	NM_016232	TSS200	0
cg14603453	0.891966	0.860839	0.918853	0.853693	0.895157	0.870991	0.884717	0.657242	0.901721	0.892959	0.423975	0.593629	0.537033	0.521245	0.553061	0.593591	0.554293	0.808189	0.867898	0.826697	0.823127	0.836951	0.0785355	0.0295326	0.0003996	0.00914208	0.00853651	0.859465	0.558809	0.300656	chr2	149631830	149631831	0.658467	0.832573	-0.174106	G1	#N/A	#N/A	#N/A	de novo demethylation OSLN	KIF5C	NM_004522	TSS1500	N_Shore
cg06147087	0.916725	0.920512	0.952724	0.945758	0.916619	0.96354	0.941872	0.861393	0.948473	0.896302	0.611557	0.586728	0.622021	0.566346	0.643583	0.622335	0.635064	0.834723	0.851891	0.841374	0.851094	0.861206	0.0306665	0.0298558	0.0003996	0.00957459	0.00853651	0.929735	0.61268	0.317056	chr2	170687433	170687434	0.753929	0.848058	-0.0941284	G1	#N/A	#N/A	#N/A	de novo demethylation OSLN	UBR3	NM_172070	Body	S_Shelf
cg00498219	0.922251	0.938531	0.896725	0.917163	0.883173	0.894249	0.96829	0.939309	0.908018	0.946052	0.614706	0.643528	0.546964	0.552539	0.650167	0.583982	0.608496	0.928354	0.886323	0.907632	0.858858	0.918206	0.0268074	0.0442073	0.0003996	0.0100307	0.00853651	0.918634	0.597613	0.321021	chr2	142416800	142416801	0.780379	0.899874	-0.119495	G1	#N/A	#N/A	#N/A	de novo demethylation OSLN	LRP1B	NM_018557	Body	0
cg03608583	0.891465	0.767988	0.921797	0.902012	0.914926	0.782421	0.889117	0.844276	0.931741	0.870547	0.463986	0.507849	0.637755	0.778256	0.508326	0.430073	0.382244	0.816658	0.850036	0.865526	0.894688	0.850505	0.0602855	0.145139	0.000799201	0.0121279	0.0118126	0.871749	0.54075	0.330999	chr2	232761931	232761932	0.667267	0.855482	-0.188216	G1	#N/A	#N/A	#N/A	de novo demethylation OSLN	0	0	0	N_Shelf
cg22767953	0.921175	0.911736	0.929638	0.910228	0.949228	0.97414	0.928535	0.882025	0.906647	0.973867	0.619625	0.598797	0.613865	0.575975	0.528406	0.572617	0.571374	0.879168	0.910541	0.949088	0.89258	0.904843	0.0264884	0.0291454	0.0003996	0.00925747	0.00853651	0.923706	0.576839	0.346867	chr2	53803878	53803879	0.796746	0.907244	-0.110498	G1	#N/A	#N/A	#N/A	de novo demethylation OSLN	0	0	0	0
cg23148596	0.868987	0.902117	0.896733	0.87181	0.869467	0.85758	0.885192	0.903659	0.920525	0.892032	0.483237	0.50383	0.533197	0.526198	0.567323	0.512786	0.567008	0.781511	0.834835	0.840106	0.803962	0.804838	0.020769	0.0268889	0.0003996	0.0100853	0.00853651	0.88623	0.535057	0.351173	chr2	16121388	16121389	0.687635	0.81305	-0.125416	G1	#N/A	#N/A	#N/A	de novo demethylation OSLN	0	0	0	0
cg20991916	0.92687	0.945869	0.951368	0.9138	0.932643	0.91784	0.925241	0.915333	0.936549	0.951907	0.546546	0.508252	0.510998	0.543772	0.564855	0.559602	0.54812	0.887537	0.917867	0.922062	0.903228	0.890727	0.0132944	0.0241994	0.0003996	0.00922932	0.00853651	0.929501	0.539267	0.390235	chr2	238778487	238778488	0.749226	0.904284	-0.155058	G1	#N/A	#N/A	#N/A	de novo demethylation OSLN	RAMP1	NM_005855	Body	0
cg24588468	0.850665	0.849469	0.898394	0.860719	0.87558	0.840004	0.84992	0.868974	0.873646	0.899814	0.480442	0.470298	0.497908	0.44366	0.476018	0.462554	0.470397	0.806234	0.840678	0.837249	0.818083	0.810282	0.018029	0.0176889	0.0003996	0.00975231	0.00853651	0.863041	0.470139	0.392902	chr2	26203015	26203016	0.690128	0.822505	-0.132377	G1	#N/A	#N/A	#N/A	de novo demethylation OSLN	KIF3C	NM_002254	Body	N_Shore
cg12624031	0.87942	0.892721	0.907545	0.894228	0.85991	0.867212	0.904015	0.904013	0.918489	0.894309	0.439324	0.468427	0.450474	0.457453	0.439952	0.4525	0.424276	0.815213	0.842695	0.853324	0.801582	0.814298	0.0194932	0.0152071	0.0003996	0.0089983	0.00853651	0.89195	0.448847	0.443104	chr2	1668758	1668759	0.666816	0.825423	-0.158606	G1	#N/A	#N/A	#N/A	de novo demethylation OSLN	PXDN	NM_012293	Body	N_Shore
cg14013597	0.966199	0.936702	0.953708	0.915183	0.834615	0.780126	0.970419	0.997511	0.97007	0.988685	0.895295	0.430811	0.692149	0.135241	0.2875	0.513217	0.559427	0.652057	0.728828	0.945772	0.886311	0.842011	0.07182	0.199671	0.0003996	0.00870237	0.00853651	0.924948	0.436391	0.488557	chr2	131046122	131046123	0.94199	0.810996	0.130994	G1	#N/A	#N/A	#N/A	de novo demethylation OSLN	0	0	0	Island
cg21341134	0.58357	0.437917	0.60362	0.507085	0.570196	0.576272	0.601181	0.586875	0.588833	0.537112	0.907568	0.889624	0.894833	0.873812	0.882205	0.868775	0.874129	0.810658	0.833836	0.837817	0.8192	0.808132	0.0544908	0.0101427	0.0003996	0.0202191	0.00853651	0.561728	0.880563	-0.318835	chr20	3666877	3666878	0.72234	0.821929	-0.0995886	G1	#N/A	#N/A	#N/A	de novo demethylation OSKM	0	0	0	S_Shelf		R-DMR
cg07543830	0.688175	0.640355	0.562569	0.593915	0.843599	0.688793	0.42286	0.567753	0.435189	0.852144	0.909222	0.982167	0.646449	0.953587	0.93379	0.983277	0.97651	0.748359	0.832534	0.879049	0.806719	0.811423	0.131073	0.131822	0.0027972	0.0272889	0.0225641	0.604801	0.91263	-0.307829	chr20	56247611	56247612	0.880683	0.815617	0.0650665	G1	#N/A	#N/A	#N/A	de novo demethylation OSKM	PMEPA1;PMEPA1;PMEPA1;PMEPA1	NM_199171;NM_199170;NM_199169;NM_020182	5'UTR;5'UTR;Body;Body	Island
cg26681770	0.855886	0.476617	0.713308	0.631305	0.913585	0.830988	0.669898	0.618098	0.325202	0.955095	0.975694	0.990887	0.649387	0.968698	0.984036	0.993414	0.98242	0.909316	0.946863	0.905193	0.920275	0.895649	0.1878	0.136833	0.00759241	0.0450335	0.0388127	0.670543	0.92814	-0.257597	chr20	56247302	56247303	0.965394	0.915459	0.0499354	G1	#N/A	#N/A	#N/A	de novo demethylation OSKM	PMEPA1;PMEPA1;PMEPA1;PMEPA1	NM_199171;NM_199170;NM_199169;NM_020182	5'UTR;5'UTR;Body;Body	Island
cg12250197	0.905994	0.790929	0.954092	0.872647	0.880549	0.898139	0.889148	0.865996	0.946656	0.940443	0.588057	0.616097	0.603461	0.631823	0.594947	0.636626	0.565535	0.890172	0.899201	0.94758	0.93065	0.962606	0.0479822	0.0262553	0.0003996	0.01177	0.00853651	0.88935	0.608081	0.281269	chr20	62815606	62815607	0.76425	0.926042	-0.161792	G1	#N/A	#N/A	#N/A	de novo demethylation OSLN	MYT1	NM_004535	5'UTR	N_Shelf
cg15580304	0.953527	0.956096	0.941746	0.962796	0.958665	0.959287	0.960391	0.950869	0.961707	0.946024	0.683139	0.752257	0.427363	0.621062	0.617134	0.414738	0.659686	0.897096	0.950116	0.924379	0.968717	0.959178	0.00662789	0.13392	0.0003996	0.00884822	0.00853651	0.956121	0.58204	0.374081	chr20	62550734	62550735	0.814582	0.939897	-0.125316	G1	#N/A	#N/A	#N/A	de novo demethylation OSLN	MIR941-3;MIR941-3;MIR941-2;MIR941-1;MIR941-3;MIR941-3;MIR941-2;DNAJC5;MIR941-2;MIR941-1;MIR941-2	NR_030639;NR_030639;NR_030638;NR_030637;NR_030639;NR_030639;NR_030638;NM_025219;NR_030638;NR_030637;NR_030638	TSS1500;TSS200;TSS1500;TSS1500;TSS200;TSS1500;TSS200;5'UTR;TSS1500;TSS200;TSS200	Island
cg10063047	0.599893	0.411852	0.734495	0.703612	0.501692	0.557102	0.691505	0.769431	0.516118	0.944615	0.915347	0.932692	0.910646	0.925068	0.903449	0.919982	0.934347	0.84575	0.876737	0.909411	0.796747	0.768682	0.121978	0.0122285	0.0003996	0.0203699	0.00853651	0.609522	0.921031	-0.311508	chr21	47561781	47561782	0.929981	0.839465	0.0905154	G1	#N/A	#N/A	#N/A	de novo demethylation OSKM	FTCD;FTCD	NM_206965;NM_006657	Body;Body	N_Shelf		R-DMR
cg27250180	0.894047	0.858976	0.856669	0.91355	0.750037	0.801825	0.856938	0	0.831808	0.918745	0.952777	0.934107	0.966581	0.96195	0.949458	0.972649	0.944163	0.909479	0.953892	0.970147	0.970922	0.947645	0.285929	0.014686	0.0003996	0.0105213	0.00853651	0.751539	0.954818	-0.203279	chr21	46799908	46799909	0.935761	0.950417	-0.0146566	G1	#N/A	#N/A	#N/A	de novo demethylation OSKM	0	0	0	Island
cg00638631	0.853307	0.933638	0.93871	0.952215	0.948272	0.950045	0.957746	0.890311	0.974187	0.918418	0.740985	0.240329	0.551443	0.675983	0.755069	0.670665	0.618581	0.850414	0.88863	0.963386	0.858732	0.745576	0.037762	0.181984	0.0003996	0.00895921	0.00853651	0.933159	0.585345	0.347814	chr21	39039777	39039778	0.829702	0.861348	-0.0316458	G1	#N/A	#N/A	#N/A	de novo demethylation OSLN	KCNJ6	NM_002240	Body	Island
cg01112801	0.937912	0.913456	0.921967	0.944978	0.836456	0.885484	0.863125	0.861599	0.913774	0.779964	0.60794	0.706549	0.207308	0.753965	0.619695	0.414961	0.383169	0.839511	0.831786	0.869746	0.831406	0.853608	0.0376602	0.212986	0.0003996	0.00884607	0.00853651	0.897639	0.514274	0.383365	chr21	30443603	30443604	0.693952	0.845211	-0.151259	G1	#N/A	#N/A	#N/A	de novo demethylation OSLN	CCT8	NM_006585	Body	N_Shore
cg01199931	0.906917	0.901077	0.951714	0.965048	0.950781	0.955337	0.938713	0.984206	0.958194	0.925805	0.555223	0.50958	0.567521	0.527821	0.509367	0.58213	0.527554	0.848244	0.887798	0.901444	0.8384	0.855352	0.0267211	0.0305174	0.0003996	0.00878069	0.00853651	0.945776	0.537329	0.408447	chr21	45082112	45082113	0.740514	0.866248	-0.125733	G1	#N/A	#N/A	#N/A	de novo demethylation OSLN	RRP1B	NM_015056	Body	S_Shelf
cg21639922	0.95055	0.910585	0.967197	0.936828	0.989285	0.963584	0.958027	0.911313	0.945797	0.935212	0.295538	0.233063	0	0.283279	0.135797	0.184026	0	0.757141	0.840316	0.855802	0.786184	0.823599	0.0257347	0.118611	0.0003996	0.00896656	0.00853651	0.94813	0.139361	0.808769	chr21	44089014	44089015	0.615375	0.812608	-0.197233	G1	#N/A	#N/A	#N/A	de novo demethylation OSLN	PDE9A;PDE9A;PDE9A;PDE9A;PDE9A;PDE9A;PDE9A;PDE9A;PDE9A;PDE9A;PDE9A;PDE9A;PDE9A;PDE9A;PDE9A;PDE9A;PDE9A;PDE9A;PDE9A;PDE9A	NM_001001582;NM_001001568;NM_001001573;NM_001001567;NM_001001578;NM_002606;NM_001001580;NM_001001579;NM_001001581;NM_001001571;NM_001001584;NM_001001576;NM_001001585;NM_001001574;NM_001001572;NM_001001569;NM_001001570;NM_001001577;NM_001001583;NM_001001575	Body;Body;5'UTR;Body;Body;Body;5'UTR;5'UTR;Body;Body;5'UTR;5'UTR;5'UTR;Body;5'UTR;Body;Body;Body;Body;Body	Island
cg15727285	0.800877	0.799576	0.879375	0.80535	0.874561	0.858183	0.883704	0.873548	0.885888	0.639936	0.654277	0.612019	0.711425	0.67849	0.688154	0.593598	0.616764	0.746866	0.820857	0.865686	0.847224	0.77448	0.0378272	0.0485154	0.0003996	0.0104259	0.00853651	0.851229	0.650075	0.201154	chr22	23196971	23196972	0.647107	0.811023	-0.163916	G1	#N/A	#N/A	#N/A	de novo demethylation OSLN	0	0	0	0	C-DMR
cg12253469	0.98449	0.989501	0.957842	0.987862	0.990592	0.94897	0.976393	0.996214	0.9851	0.98948	0.986235	0.677308	0.987158	0.778138	0.498671	0.839655	0.877043	0.827929	0.840361	0.819967	0.781195	0.83745	0.0159652	0.17059	0.00759241	0.0388963	0.0388127	0.979663	0.776329	0.203334	chr22	37420454	37420455	0.987857	0.82138	0.166477	G1	#N/A	#N/A	#N/A	de novo demethylation OSLN	MPST;MPST;MPST;MPST	NM_001013436;NR_024038;NM_001130517;NM_021126	Body;Body;Body;Body	Island
cg17889356	0.689823	0.869196	0.839715	0.90633	0.790153	0.739208	0.893432	0.901766	0.955244	0.862619	0.602976	0.682091	0.669937	0.722619	0.630781	0.477084	0.604435	0.748988	0.830315	0.857734	0.807258	0.810347	0.0868417	0.0859257	0.000799201	0.0121542	0.0118126	0.842763	0.631158	0.211605	chr22	25423531	25423532	0.732797	0.810928	-0.078131	G1	#N/A	#N/A	#N/A	de novo demethylation OSLN	KIAA1671	NM_001145206	TSS1500	N_Shore
cg07197230	0.65389	0.57317	0.760094	0.772574	0.233069	0.67151	0.873642	0.667159	0.89417	0.868046	0.819433	0.288827	0.484809	0.426581	0.38425	0.13861	0.301053	0.772049	0.811038	0.863281	0.796986	0.785267	0.196971	0.122536	0.00759241	0.0414924	0.0388127	0.677698	0.337355	0.340342	chr22	17956641	17956642	0.843739	0.805724	0.0380152	G1	#N/A	#N/A	#N/A	de novo demethylation OSLN	CECR2	NM_031413	1stExon	0
cg19021236	0.963945	0.957096	0.961677	0.967105	0.93543	0.946242	0.934061	0.975811	0.939455	0.928683	0.601402	0.560492	0.605709	0.551662	0.60867	0.59702	0.583774	0.853997	0.557306	0.897032	0.84239	0.852577	0.0151082	0.0238578	0.0003996	0.00935174	0.00853651	0.953425	0.584555	0.36887	chr22	18479382	18479383	0.765042	0.80066	-0.035618	G1	#N/A	#N/A	#N/A	de novo demethylation OSLN	MICAL3;MICAL3;MICAL3	NM_001122731;NM_015241;NM_001136004	5'UTR;5'UTR;5'UTR	N_Shelf
cg24048283	0.881534	0.910006	0.899748	0.891132	0.894751	0.890611	0.905476	0.892445	0.908029	0.862821	0.565486	0.497704	0.544206	0.524106	0.548642	0.534338	0.497952	0.779523	0.810563	0.838672	0.788494	0.792027	0.0094231	0.0223201	0.0003996	0.00982773	0.00853651	0.897081	0.524491	0.37259	chr22	19925165	19925166	0.714153	0.801856	-0.0877025	G1	#N/A	#N/A	#N/A	de novo demethylation OSLN	TXNRD2	NM_006440	Body	N_Shelf
cg00408876	0.918163	0.901275	0.903034	0.908353	0.865382	0.929707	0.920772	0.906656	0.912077	0.90996	0.552866	0.494686	0.552335	0.52491	0.539472	0.505407	0.526096	0.783448	0.841291	0.835656	0.790137	0.793818	0.0181572	0.0212238	0.0003996	0.00990703	0.00853651	0.907269	0.523818	0.383451	chr22	26936146	26936147	0.731413	0.80887	-0.0774569	G1	#N/A	#N/A	#N/A	de novo demethylation OSLN	TPST2;TPST2	NM_001008566;NM_003595	Body;Body	N_Shore
cg06180910	0.882674	0.939758	0.91443	0.86586	0.855992	0.846906	0.844695	0.879894	0.901577	0.89456	0.352458	0.336956	0.31121	0.42357	0.318489	0.351501	0	0.835808	0.837109	0.832863	0.761121	0.775912	0.0322718	0.147776	0.0003996	0.010344	0.00853651	0.88131	0.290288	0.591022	chr22	24382663	24382664	0.623509	0.808563	-0.185054	G1	#N/A	#N/A	#N/A	de novo demethylation OSLN	GSTT1	NM_000853	Body	N_Shore
cg21909391	0.61964	0.509903	0.619121	0.605633	0.574742	0.61754	0.619724	0.631048	0.648381	0.583514	0.94067	0.911545	0.926616	0.892969	0.876842	0.84148	0.899894	0.808666	0.880781	0.8845	0.787637	0.820018	0.0407854	0.029747	0.0003996	0.0168285	0.00853651	0.605081	0.891558	-0.286476	chr3	187896222	187896223	0.762092	0.836321	-0.0742285	G1	#N/A	#N/A	#N/A	de novo demethylation OSKM	LPP;FLJ42393	NM_001167672;NR_024413	5'UTR;TSS200	0
cg18450931	0.602516	0.697885	0.469975	0.594309	0.753067	0.574655	0.453762	0.347839	0.429453	0.662678	0.735601	0.864599	0.480537	0.794364	0.90501	0.932311	0.82973	0.85028	0.924788	0.889978	0.88524	0.884921	0.132015	0.164725	0.00759241	0.0446913	0.0388127	0.547051	0.801092	-0.254041	chr3	155422754	155422755	0.69914	0.887041	-0.187902	G1	#N/A	#N/A	#N/A	de novo demethylation OSKM	PLCH1	NM_014996	TSS1500	0
cg16331862	0.70451	0.570445	0.776874	0.881918	0.43233	0.762211	0.770614	0	0.82185	0.905744	0.911794	0.895663	0.8603	0.914042	0.862304	0.864878	0.837882	0.790944	0.848614	0.859918	0.876184	0.830609	0.274745	0.0274646	0.0047952	0.0329071	0.0302958	0.635639	0.872511	-0.236872	chr3	98517048	98517049	0.908769	0.841254	0.0675147	G1	#N/A	#N/A	#N/A	de novo demethylation OSKM	DCBLD2	NM_080927	3'UTR	0
cg04245305	0.7663	0.809743	0.756605	0.769925	0.800768	0.647828	0.80122	0.346631	0.816088	0.729509	0.955447	0.954328	0.972147	0.955891	0.938497	0.940394	0.951116	0.812229	0.852221	0.882712	0.830515	0.812414	0.150358	0.0122006	0.0003996	0.0143569	0.00853651	0.723901	0.952062	-0.228162	chr3	195940754	195940755	0.842478	0.838018	0.00446011	G1	#N/A	#N/A	#N/A	de novo demethylation OSKM	0	0	0	0
cg18138031	0.790039	0.591812	0.769525	0.744792	0.390172	0.633088	0.644315	0.298508	0.834106	0.859594	0.882291	0.845942	0.790341	0.919473	0.820231	0.75468	0.903871	0.892276	0.889722	0.869149	0.919689	0.85217	0.183343	0.0641281	0.00759241	0.0408749	0.0388127	0.632929	0.83909	-0.206161	chr3	63895733	63895734	0.870942	0.884601	-0.0136586	G1	#N/A	#N/A	#N/A	de novo demethylation OSKM	ATXN7;ATXN7	NM_000333;NM_001128149	5'UTR;5'UTR	N_Shore
cg10659480	0.723696	0.720194	0.794638	0.719479	0.698699	0.642823	0.911182	0.678076	0.857534	0.9514	0.934469	0.517403	0.673773	0.581592	0.531015	0.439787	0.512049	0.782569	0.820198	0.846537	0.796372	0.810076	0.0875628	0.0787397	0.000799201	0.0123646	0.0118126	0.749591	0.542603	0.206988	chr3	34055800	34055801	0.942935	0.811151	0.131784	G1	#N/A	#N/A	#N/A	de novo demethylation OSLN	0	0	0	0
cg00375025	0.471042	0.595445	0.669451	0.575206	0.370636	0.506835	0.790505	0.560536	0.756392	0.901998	0.767937	0.369061	0.493177	0.49157	0.3634	0.206306	0.343611	0.793601	0.842812	0.839975	0.808258	0.794337	0.13439	0.106882	0.0047952	0.0334664	0.0302958	0.58845	0.377854	0.210596	chr3	155860932	155860933	0.834967	0.815796	0.019171	G1	#N/A	#N/A	#N/A	de novo demethylation OSLN	KCNAB1;KCNAB1;KCNAB1	NM_003471;NM_003471;NM_172160	1stExon;5'UTR;Body	0
cg20187173	0.611155	0.791862	0.797824	0.627196	0.412981	0.766829	0.917565	0.787024	0.824907	0.71697	0.706612	0.503385	0.553297	0.610969	0.506844	0.399256	0.510837	0.842849	0.911771	0.889622	0.900716	0.851868	0.150955	0.0696954	0.00759241	0.041073	0.0388127	0.726371	0.514098	0.212273	chr3	177370839	177370840	0.711791	0.879365	-0.167574	G1	#N/A	#N/A	#N/A	de novo demethylation OSLN	0	0	0	0
cg19145607	0.803784	0.728133	0.764046	0.767156	0.573348	0.71568	0.890411	0.933853	0.808778	0.783995	0.823513	0.534337	0.625886	0.642913	0.56568	0.403699	0.524111	0.761085	0.83665	0.832976	0.787778	0.78595	0.104327	0.0859708	0.0015984	0.0187629	0.0168201	0.776132	0.549438	0.226694	chr3	45983792	45983793	0.803754	0.800888	0.0028662	G1	#N/A	#N/A	#N/A	de novo demethylation OSLN	CXCR6;FYCO1	NM_006564;NM_024513	TSS1500;Body	0
cg07781701	0.747148	0.750868	0.823399	0.832124	0.661675	0.715158	0.888361	0.802894	0.905453	0.848612	0.808627	0.588009	0.692178	0.627959	0.566054	0.380531	0.521652	0.797543	0.793554	0.853486	0.836757	0.802848	0.0802063	0.106344	0.000799201	0.0119829	0.0118126	0.791898	0.562731	0.229167	chr3	105542204	105542205	0.82862	0.816838	0.0117819	G1	#N/A	#N/A	#N/A	de novo demethylation OSLN	CBLB	NM_170662	Body	0
cg11014468	0.801415	0.79818	0.889915	0.816466	0.674705	0.797427	0.910314	0.898009	0.892277	0.865885	0.930935	0.538473	0.67052	0.66478	0.586591	0.514094	0.607531	0.85123	0.885268	0.881805	0.852417	0.86463	0.0756023	0.0640582	0.0003996	0.00961672	0.00853651	0.830968	0.596998	0.233969	chr3	53362965	53362966	0.89841	0.86707	0.0313403	G1	#N/A	#N/A	#N/A	de novo demethylation OSLN	DCP1A	NM_018403	Body	0
cg24394097	0.523461	0.623668	0.712302	0.656921	0.524701	0.594363	0.879052	0.659167	0.780133	0.893896	0.783293	0.39734	0.5854	0.496812	0.506128	0.197313	0.370187	0.826747	0.845589	0.832502	0.83941	0.821107	0.116037	0.136438	0.0015984	0.0190374	0.0168201	0.66153	0.42553	0.236	chr3	155860792	155860793	0.838595	0.833071	0.00552355	G1	#N/A	#N/A	#N/A	de novo demethylation OSLN	KCNAB1;KCNAB1;KCNAB1	NM_003471;NM_003471;NM_172160	1stExon;5'UTR;Body	0
cg13519595	0.70481	0.744708	0.851935	0.801472	0.571209	0.81483	0.916943	0.703758	0.865059	0.875984	0.855961	0.502863	0.665118	0.624413	0.54322	0.353874	0.50207	0.870512	0.887589	0.924289	0.88863	0.880452	0.105425	0.109417	0.0015984	0.0177122	0.0168201	0.774969	0.531927	0.243043	chr3	64788295	64788296	0.865972	0.890294	-0.0243219	G1	#N/A	#N/A	#N/A	de novo demethylation OSLN	MIR548A2	NR_030317	Body	0
cg20441035	0.896973	0.93042	0.901777	0.890599	0.904644	0.924281	0.927604	0.912738	0.918114	0.919066	0.81436	0.703509	0.805002	0.65214	0.53828	0.610761	0.686927	0.837385	0.889358	0.889498	0.843895	0.83795	0.0142033	0.0902465	0.0003996	0.0103264	0.00853651	0.911906	0.666103	0.245802	chr3	55697982	55697983	0.866713	0.859617	0.00709534	G1	#N/A	#N/A	#N/A	de novo demethylation OSLN	ERC2	NM_015576	3'UTR	0
cg04500185	0.914844	0.823074	0.938106	0.940496	0.915866	0.957737	0.973128	0.956349	0.962388	0.975096	0.59232	0.665115	0.760728	0.715867	0.5822	0.677862	0.644104	0.881639	0.943885	0.94334	0.899219	0.931152	0.0452704	0.0611373	0.0003996	0.00863021	0.00853651	0.931332	0.674313	0.25702	chr3	193711643	193711644	0.783708	0.919847	-0.136139	G1	#N/A	#N/A	#N/A	de novo demethylation OSLN	LOC100128023	NR_027764	Body	0
cg25966295	0.649256	0.838363	0.785464	0.715355	0.477432	0.694824	0.883385	0.811393	0.809908	0.921979	0.918329	0.467549	0.579372	0.534805	0.469702	0.33133	0.503747	0.79183	0.839949	0.876477	0.835285	0.831625	0.123545	0.0846158	0.0027972	0.0234847	0.0225641	0.740598	0.481084	0.259514	chr3	194807038	194807039	0.920154	0.835033	0.0851211	G1	#N/A	#N/A	#N/A	de novo demethylation OSLN	C3orf21	NM_152531	Body	0
cg15431659	0.760109	0.924408	0.916581	0.860465	0.634929	0.900447	0.825008	0.88417	0.906355	0.977193	0.975741	0.592332	0.595291	0.644696	0.587435	0.48572	0.603293	0.741899	0.891075	0.882193	0.814117	0.84884	0.0947178	0.0527639	0.000799201	0.0124413	0.0118126	0.84583	0.584795	0.261035	chr3	194901357	194901358	0.976467	0.835625	0.140842	G1	#N/A	#N/A	#N/A	de novo demethylation OSLN	C3orf21	NM_152531	Body	0
cg02057211	0.690649	0.79917	0.793962	0.779378	0.593188	0.75545	0.90245	0.831735	0.867946	0.938619	0.8831	0.466243	0.658282	0.57535	0.48626	0.392314	0.497093	0.810355	0.844269	0.830305	0.783413	0.821572	0.0931725	0.0924257	0.000799201	0.012519	0.0118126	0.779325	0.51259	0.266735	chr3	31803876	31803877	0.910859	0.817983	0.0928763	G1	#N/A	#N/A	#N/A	de novo demethylation OSLN	OSBPL10	NM_017784	Body	0
cg11926444	0.471527	0.704175	0.785508	0.662065	0.441971	0.703941	0.943014	0.571403	0.876625	0.937077	0.941242	0.39889	0.499355	0.583998	0.406444	0.15282	0.385144	0.927288	0.943324	0.939279	0.917823	0.925307	0.17036	0.144893	0.00759241	0.0396912	0.0388127	0.68447	0.404442	0.280028	chr3	119137289	119137290	0.939159	0.930604	0.00855538	G1	#N/A	#N/A	#N/A	de novo demethylation OSLN	CDGAP	NM_020754	3'UTR	0
cg09423651	0.620959	0.686531	0.749774	0.672047	0.592668	0.696867	0.848484	0.585037	0.813754	0.9263	0.913954	0.404142	0.533781	0.532157	0.392006	0.219953	0.410812	0.777856	0.830322	0.820401	0.809997	0.762093	0.0930685	0.115361	0.0003996	0.0134289	0.00853651	0.696236	0.415475	0.28076	chr3	136618442	136618443	0.920127	0.800134	0.119993	G1	#N/A	#N/A	#N/A	de novo demethylation OSLN	NCK1	NM_006153	5'UTR	0
cg12362118	0.85538	0.875384	0.819764	0.950668	0.799688	0.899007	0.893915	0.0623936	0.907621	0.919913	0.522573	0.500596	0.499221	0.633575	0.210742	0.497314	0.614346	0.871858	0.905157	0.916838	0.85903	0.890143	0.274784	0.151175	0.011988	0.0495981	0.0487601	0.784869	0.492632	0.292237	chr3	148995174	148995175	0.721243	0.888605	-0.167362	G1	#N/A	#N/A	#N/A	de novo demethylation OSLN	0	0	0	0
cg06649704	0.974506	0.852933	0.921891	0.891963	0.820027	0.920455	0.897948	0.812617	0.921197	0.933605	0.460636	0.537134	0.595799	0.595577	0.616842	0.581436	0.575507	0.839619	0.853932	0.879554	0.858415	0.823437	0.0528948	0.0269311	0.0003996	0.00905422	0.00853651	0.890393	0.583716	0.306677	chr3	187051701	187051702	0.69712	0.850992	-0.153871	G1	#N/A	#N/A	#N/A	de novo demethylation OSLN	0	0	0	0
cg06817312	0.943741	0.729407	0.918053	0.900137	0.814384	0.935733	0.948911	0.800245	0.896287	0.948903	0.644883	0.523582	0.655652	0.486506	0.198616	0.649842	0.724473	0.791146	0.915108	0.88527	0.881551	0.869114	0.0768597	0.189285	0.0003996	0.00922231	0.00853651	0.876322	0.539778	0.336544	chr3	38562303	38562304	0.796893	0.868438	-0.0715443	G1	#N/A	#N/A	#N/A	de novo demethylation OSLN	EXOG;EXOG	NM_005107;NM_001145464	Body;Body	0
cg15260248	0.869388	0.866117	0.83846	0.838655	0.904387	0.862697	0.816366	0.877881	0.841025	0.899468	0.522346	0.463032	0.381897	0.424065	0.471941	0.668933	0.655813	0.816447	0.866849	0.865899	0.824916	0.83367	0.0263076	0.121627	0.0003996	0.0101641	0.00853651	0.85722	0.510947	0.346273	chr3	189829092	189829093	0.710907	0.841556	-0.130649	G1	#N/A	#N/A	#N/A	de novo demethylation OSLN	LEPREL1;LEPREL1	NM_001134418;NM_018192	5'UTR;Body	0
cg10503359	0.781766	0.74556	0.912894	0.915971	0.812836	0.831251	0.824008	0.807563	0.918127	0.81651	0.479068	0.467699	0.503971	0.479644	0.382948	0.543598	0.490648	0.78314	0.803414	0.842366	0.780804	0.819626	0.0628594	0.0534437	0.0003996	0.0111891	0.00853651	0.838886	0.478085	0.360802	chr3	142468059	142468060	0.647789	0.80587	-0.15808	G1	#N/A	#N/A	#N/A	de novo demethylation OSLN	TRPC1	NM_003304	Body	0
cg12687426	0.944728	0.942372	0.926064	0.941187	0.946589	0.9307	0.918709	0.942187	0.945871	0.963785	0.556674	0.554125	0.597077	0.580174	0.559117	0.537678	0.607409	0.873502	0.884703	0.89207	0.516075	0.862652	0.00996398	0.0268732	0.0003996	0.00913826	0.00853651	0.937601	0.572597	0.365004	chr3	178977073	178977074	0.76023	0.8058	-0.0455707	G1	#N/A	#N/A	#N/A	de novo demethylation OSLN	KCNMB3;KCNMB3;KCNMB3;KCNMB3;KCNMB3	NM_171829;NM_171829;NM_001163677;NR_028135;NM_171828	5'UTR;1stExon;Body;Body;Body	N_Shore
cg01631215	0.867882	0.85559	0.891739	0.875376	0.882322	0.831045	0.894099	0.873697	0.866511	0.884584	0.47683	0.505417	0.531261	0.495954	0.481532	0.489406	0.490435	0.782328	0.829194	0.823947	0.808344	0.801529	0.0193066	0.0176735	0.0003996	0.0100473	0.00853651	0.870918	0.499001	0.371917	chr3	67706047	67706048	0.680707	0.809068	-0.128361	G1	#N/A	#N/A	#N/A	de novo demethylation OSLN	SUCLG2	NM_003848	TSS1500	S_Shore
cg08099065	0.961424	0.910531	0.969612	0.949062	0.904901	0.926492	0.939242	0.91941	0.930934	0.961247	0.510815	0.563181	0.504095	0.537398	0.563301	0.592467	0.532741	0.844798	0.887301	0.872005	0.847541	0.850531	0.0222131	0.0306931	0.0003996	0.0090715	0.00853651	0.934623	0.548864	0.385759	chr3	31952278	31952279	0.736031	0.860435	-0.124404	G1	#N/A	#N/A	#N/A	de novo demethylation OSLN	OSBPL10	NM_017784	Body	0
cg18598329	0.936303	0.897682	0.958077	0.912462	0.863135	0.814351	0.947613	0.601175	0.917266	0.950261	0.462602	0.427837	0.496013	0.564934	0.380307	0.553996	0	0.915154	0.879993	0.920632	0.848434	0.891087	0.11088	0.210338	0.0003996	0.00896509	0.00853651	0.872007	0.403848	0.468159	chr3	10140678	10140679	0.706431	0.89106	-0.184629	G1	#N/A	#N/A	#N/A	de novo demethylation OSLN	FANCD2;FANCD2;C3orf24	NM_033084;NM_001018115;NM_173472	3'UTR;Body;3'UTR	0
cg13243661	0.751892	0	0.630638	0.64082	0.468828	0.289278	0.746227	0	0.78811	0.795704	0.93993	0.957477	0.92031	0.943719	0.918716	0.927061	0.938601	0.961136	0.962272	0.943077	0.958061	0.951202	0.313366	0.0150691	0.0003996	0.012901	0.00853651	0.479533	0.934314	-0.454781	chr4	189717968	189717969	0.867817	0.95515	-0.0873326	G1	#N/A	#N/A	#N/A	de novo demethylation OSKM	0	0	0	0
cg25659893	0.379041	0.587985	0.426942	0.416546	0.192802	0.578469	0.724039	0.355511	0.504779	0.791046	0.900056	0.840189	0.880609	0.90675	0.806466	0.792899	0.791214	0.871291	0.841589	0.842829	0.806312	0.916766	0.155688	0.0484727	0.0003996	0.0296646	0.00853651	0.462902	0.836355	-0.373453	chr4	24043352	24043353	0.845551	0.855757	-0.0102065	G1	#N/A	#N/A	#N/A	de novo demethylation OSKM	0	0	0	0
cg00262489	0.648827	0.519836	0.572933	0.642293	0.423053	0.578469	0.732549	0	0.546577	0.819165	0.884926	0.884327	0.903953	0.884472	0.848717	0.901086	0.863616	0.852174	0.88271	0.916635	0.894693	0.881781	0.21314	0.0214374	0.0003996	0.0225004	0.00853651	0.518282	0.881029	-0.362747	chr4	153091309	153091310	0.852046	0.885599	-0.0335531	G1	#N/A	#N/A	#N/A	de novo demethylation OSKM	0	0	0	0
cg01813642	0.282797	0.375083	0.564317	0.747516	0.408849	0.309981	0.459909	0.677018	0.608825	0.363382	0.86165	0.844009	0.915246	0.897849	0.829142	0.788746	0.838109	0.795477	0.872194	0.843294	0.808037	0.722007	0.16466	0.0466529	0.0003996	0.0234114	0.00853651	0.492699	0.852183	-0.359484	chr4	6451069	6451070	0.612516	0.808202	-0.195686	G1	#N/A	#N/A	#N/A	de novo demethylation OSKM	PPP2R2C	NM_020416	Body	0
cg06216090	0.737977	0.385626	0.675489	0.454623	0.587763	0.530892	0.842921	0.71255	0	0.567539	0.742661	0.784024	0.867402	0.827436	0.902075	0.713007	0.910028	0.777994	0.852839	0.920514	0.839687	0.883779	0.250913	0.0757761	0.0047952	0.0335168	0.0302958	0.547538	0.833995	-0.286458	chr4	38615922	38615923	0.6551	0.854963	-0.199863	G1	#N/A	#N/A	#N/A	de novo demethylation OSKM	FLJ13197	NR_026804	Body	0
cg19780308	0.710046	0.622905	0.470656	0.472073	0.780081	0.740769	0.36121	0.687576	0.29256	0.710844	0.630794	0.906607	0.597066	0.888513	0.882425	0.897118	0.934112	0.768533	0.856111	0.864826	0.822792	0.822767	0.176618	0.125701	0.00759241	0.0469159	0.0388127	0.570875	0.850974	-0.280098	chr4	140754450	140754451	0.670819	0.827006	-0.156187	G1	#N/A	#N/A	#N/A	de novo demethylation OSKM	MAML3	NM_018717	Body	0
cg26796043	0.763574	0.647432	0.80807	0.70528	0.800587	0.680137	0.477807	0.763975	0.699433	0.817957	0.994789	0.98482	0.976626	0.979871	0.990191	0.984384	0.993629	0.951017	0.944548	0.918893	0.951122	0.955171	0.101396	0.0062961	0.0003996	0.0127863	0.00853651	0.705144	0.98492	-0.279776	chr4	7472958	7472959	0.906373	0.94415	-0.0377774	G1	#N/A	#N/A	#N/A	de novo demethylation OSKM	SORCS2	NM_020777	Body	0
cg15206981	0.622227	0.511477	0.530896	0.546824	0.683157	0.711024	0.496038	0.518337	0.421413	0.822675	0.753823	0.819228	0.523698	0.894028	0.819104	0.827363	0.754866	0.777159	0.901907	0.874296	0.860042	0.82656	0.0937125	0.129881	0.00759241	0.0454008	0.0388127	0.560155	0.773048	-0.212893	chr4	124323013	124323014	0.788249	0.847993	-0.0597435	G1	#N/A	#N/A	#N/A	de novo demethylation OSKM	SPRY1;SPRY1	NM_199327;NM_005841	Body;Body	S_Shelf		R-DMR	T-DMR
cg22164298	0.600324	0.605258	0.732092	0.761764	0.587652	0.564078	0.816645	0.535065	0.813025	0.776902	0.583893	0.48067	0.608332	0.534509	0.480038	0.26393	0.433149	0.757747	0.796247	0.86092	0.805222	0.810958	0.111506	0.115993	0.00759241	0.0400132	0.0388127	0.668434	0.466772	0.201662	chr4	114276834	114276835	0.680398	0.806219	-0.125821	G1	#N/A	#N/A	#N/A	de novo demethylation OSLN	ANK2;ANK2;ANK2	NM_001148;NM_001127493;NM_020977	Body;Body;Body	0
cg21896720	0.760652	0.776405	0.822484	0.764944	0.571044	0.853029	0.909516	0.971126	0.871232	0.902663	0.897134	0.598865	0.722666	0.650602	0.54886	0.50735	0.625734	0.782478	0.832177	0.816696	0.793765	0.797702	0.114184	0.0761354	0.0047952	0.0318405	0.0302958	0.811159	0.609013	0.202146	chr4	4673378	4673379	0.899898	0.804564	0.0953345	G1	#N/A	#N/A	#N/A	de novo demethylation OSLN	0	0	0	0
cg17954724	0.702052	0.766314	0.82303	0.746494	0.602855	0.77748	0.855197	0.652759	0.834691	0.84248	0.866263	0.539536	0.635001	0.637709	0.50708	0.426161	0.548814	0.773113	0.840596	0.86077	0.809251	0.808558	0.0851464	0.0802516	0.0015984	0.0180703	0.0168201	0.751208	0.54905	0.202158	chr4	151177137	151177138	0.854372	0.818458	0.0359141	G1	#N/A	#N/A	#N/A	de novo demethylation OSLN	DCLK2;DCLK2	NM_001040261;NM_001040260	Body;Body	N_Shore
cg06034203	0.955135	0.972093	0.975482	0.982981	0.956702	0.95615	0.974735	0.977329	0.974146	0.975307	0.731465	0.776004	0.764275	0.770509	0.766199	0.750057	0.745685	0.862128	0.750555	0.896178	0.85951	0.853836	0.0105049	0.0118326	0.0003996	0.00871	0.00853651	0.969417	0.762122	0.207295	chr4	7218684	7218685	0.853386	0.844441	0.00894464	G1	#N/A	#N/A	#N/A	de novo demethylation OSLN	SORCS2	NM_020777	Body	0
cg00320354	0.890096	0.73518	0.949522	0.94232	0.766425	0.838803	0.909868	0.414853	0.932619	0.956418	0.608359	0.630198	0.56924	0.642699	0.569534	0.566063	0.643281	0.87279	0.918417	0.893334	0.896706	0.505867	0.170284	0.0388865	0.011988	0.0492014	0.0487601	0.819965	0.603503	0.216463	chr4	99501119	99501120	0.782389	0.817423	-0.035034	G1	#N/A	#N/A	#N/A	de novo demethylation OSLN	TSPAN5	NM_005723	Body	0
cg01729125	0.625047	0.798831	0.761093	0.787046	0.671141	0.79289	0.843981	0.649436	0.820246	0.923831	0.878059	0.520345	0.626563	0.566348	0.465544	0.398141	0.510494	0.811069	0.816772	0.873241	0.841784	0.769101	0.0801807	0.0790348	0.000799201	0.0122146	0.0118126	0.749968	0.514573	0.235395	chr4	78996164	78996165	0.900945	0.822394	0.0785518	G1	#N/A	#N/A	#N/A	de novo demethylation OSLN	FRAS1;FRAS1	NM_025074;NM_001166133	Body;Body	0
cg22633932	0.849428	0.844059	0.908022	0.857972	0.795877	0.885346	0.963156	0.897543	0.9313	0.934479	0.931747	0.582376	0.713571	0.687165	0.682401	0.480604	0.677596	0.785463	0.844047	0.85759	0.849644	0.849796	0.0505452	0.0889178	0.0003996	0.00967461	0.00853651	0.881411	0.637285	0.244126	chr4	140472802	140472803	0.933113	0.837308	0.0958053	G1	#N/A	#N/A	#N/A	de novo demethylation OSLN	SETD7	NM_030648	Body	N_Shelf
cg26698623	0.725982	0.663343	0.848577	0.810164	0.696821	0.787552	0.90686	0.768031	0.861384	0.911462	0.887274	0.508169	0.558362	0.663229	0.547442	0.353348	0.517575	0.790098	0.87541	0.867171	0.794113	0.809771	0.0803987	0.100525	0.0003996	0.0108288	0.00853651	0.785413	0.524687	0.260725	chr4	68579591	68579592	0.899368	0.827313	0.0720555	G1	#N/A	#N/A	#N/A	de novo demethylation OSLN	LOC550112	NR_015439	Body	0
cg12679749	0.615101	0.788233	0.828871	0.716776	0.605777	0.582613	0.905367	0.811702	0.865098	0.937392	0.84024	0.461427	0.636671	0.574779	0.494687	0.304075	0.408044	0.814032	0.879111	0.886304	0.803909	0.85245	0.120879	0.118505	0.0027972	0.0228587	0.0225641	0.746615	0.479947	0.266668	chr4	81101251	81101252	0.888816	0.847161	0.041655	G1	#N/A	#N/A	#N/A	de novo demethylation OSLN	0	0	0	N_Shelf
cg13442200	0.93074	0.843308	0.907207	0.837579	0.89098	0.705596	0.924794	0.863729	0.958768	0.843249	0.550252	0.672937	0.464806	0.661474	0.540037	0.640975	0.63049	0.7512	0.87936	0.831942	0.886796	0.803149	0.0750905	0.0819283	0.0003996	0.0093119	0.00853651	0.873633	0.601786	0.271847	chr4	77082402	77082403	0.696751	0.830489	-0.133739	G1	#N/A	#N/A	#N/A	de novo demethylation OSLN	SCARB2	NM_005506	3'UTR	0
cg07427577	0.91377	0.862032	0.860369	0.920862	0.824307	0.889258	0.877585	0.705231	0.917533	0.927247	0.535465	0.545458	0.565243	0.641058	0.603916	0.591886	0.580051	0.847432	0.928186	0.558522	0.874055	0.857284	0.0672646	0.0330889	0.0003996	0.00938789	0.00853651	0.863439	0.587935	0.275504	chr4	186344302	186344303	0.731356	0.813096	-0.0817399	G1	#N/A	#N/A	#N/A	de novo demethylation OSLN	UFSP2;UFSP2	NR_028085;NM_018359	Body;Body	N_Shelf
cg13641244	0.863042	0.886413	0.843236	0.874067	0.756392	0.844422	0.91684	0.830883	0.865423	0.913355	0.608369	0.513909	0.553946	0.672571	0.572464	0.557753	0.543573	0.813317	0.870016	0.868213	0.796542	0.819463	0.0445542	0.0543575	0.0003996	0.0093262	0.00853651	0.853413	0.569036	0.284377	chr4	102272871	102272872	0.760862	0.83351	-0.072648	G1	#N/A	#N/A	#N/A	de novo demethylation OSLN	0	0	0	S_Shelf
cg12579198	0.916601	0.873266	0.881477	0.911951	0.838473	0.866062	0.91433	0.579873	0.941395	0.870861	0.451932	0.57169	0.586573	0.48796	0.598147	0.619422	0.536014	0.797618	0.851875	0.877324	0.828927	0.815712	0.109005	0.0476024	0.0027972	0.0230822	0.0225641	0.858159	0.566635	0.291524	chr4	81948124	81948125	0.661396	0.834291	-0.172895	G1	#N/A	#N/A	#N/A	de novo demethylation OSLN	0	0	0	N_Shelf
cg27088473	0.963923	0.782669	0.912676	0.968223	0.928392	0.928049	0.911915	0.790689	0.930924	0.926862	0.581967	0.571121	0.634339	0.593581	0.600807	0.590938	0.565731	0.846677	0.889431	0.87714	0.84256	0.855587	0.0682589	0.0244802	0.0003996	0.00913902	0.00853651	0.90194	0.592753	0.309187	chr4	110739437	110739438	0.754415	0.862279	-0.107864	G1	#N/A	#N/A	#N/A	de novo demethylation OSLN	GAR1;GAR1	NM_018983;NM_032993	Body;Body	S_Shelf
cg03214444	0.861667	0.833267	0.896373	0.846484	0.9644	0.844673	0.895258	0.542603	0.915279	0.88861	0.535718	0.574909	0.533782	0.513689	0.481371	0.544091	0.481228	0.799797	0.868009	0.851809	0.789108	0.82657	0.12053	0.036897	0.0015984	0.0170624	0.0168201	0.844445	0.521512	0.322933	chr4	184279397	184279398	0.712164	0.827059	-0.114894	G1	#N/A	#N/A	#N/A	de novo demethylation OSLN	0	0	0	0
cg08596858	0.898486	0.815101	0.910808	0.885876	0.897939	0.902823	0.925509	0.957571	0.875394	0.901512	0.547487	0.589569	0.661816	0.523615	0.54238	0.488555	0.491152	0.848384	0.852745	0.881483	0.834167	0.830613	0.0387394	0.0664226	0.0003996	0.00909794	0.00853651	0.896612	0.549515	0.347097	chr4	187148316	187148317	0.7245	0.849479	-0.124979	G1	#N/A	#N/A	#N/A	de novo demethylation OSLN	KLKB1	NM_000892	TSS1500	0
cg20702875	0.925451	0.927662	0.904868	0.903317	0.917397	0.916253	0.854777	0.9051	0.896115	0.885542	0.50298	0.551255	0.595852	0.546351	0.500339	0.54505	0.555103	0.771553	0.785767	0.842627	0.80546	0.805461	0.0218298	0.0304235	0.0003996	0.00974188	0.00853651	0.90566	0.548992	0.356669	chr4	8643029	8643030	0.694261	0.802173	-0.107913	G1	#N/A	#N/A	#N/A	de novo demethylation OSLN	0	0	0	N_Shelf
cg25795606	0.919892	0.968389	0.972106	0.945894	0.947952	0.967097	0.881683	0.920171	0.934013	0.899394	0.616547	0.60118	0.602097	0.544608	0.543886	0.610662	0.562061	0.862525	0.888736	0.867336	0.847661	0.870104	0.0293733	0.0307104	0.0003996	0.00890228	0.00853651	0.939689	0.577416	0.362273	chr4	8126591	8126592	0.75797	0.867273	-0.109302	G1	#N/A	#N/A	#N/A	de novo demethylation OSLN	ABLIM2;ABLIM2;ABLIM2;ABLIM2;ABLIM2;ABLIM2;ABLIM2	NM_032432;NM_001130083;NM_001130087;NM_001130088;NM_001130084;NM_001130085;NM_001130086	Body;Body;Body;Body;Body;Body;Body	0
cg08216943	0.866211	0.891793	0.913727	0.90832	0.905068	0.86945	0.950225	0.876543	0.959648	0.894556	0.504347	0.543644	0.546113	0.539753	0.523768	0.580214	0.520087	0.860234	0.862128	0.872311	0.851724	0.854251	0.0332974	0.0214342	0.0003996	0.00893723	0.00853651	0.904554	0.542263	0.362291	chr4	24468082	24468083	0.699451	0.86013	-0.160678	G1	#N/A	#N/A	#N/A	de novo demethylation OSLN	0	0	0	N_Shelf
cg05148089	0.950028	0.873956	0.924407	0.936434	0.965438	0.83373	0.954514	0.947711	0.966839	0.853932	0.486249	0.536317	0.534167	0.551687	0.627266	0.57787	0.47587	0.798917	0.846399	0.866812	0.861236	0.844497	0.045247	0.0503609	0.0003996	0.00887625	0.00853651	0.928117	0.55053	0.377588	chr4	61523121	61523122	0.67009	0.843572	-0.173482	G1	#N/A	#N/A	#N/A	de novo demethylation OSLN	0	0	0	0
cg08061367	0.96445	0.987622	0.945916	0.934878	0.93526	0.960493	0.933668	0.957736	0.943926	0.905072	0.505343	0.511534	0.505198	0.528889	0.526889	0.541684	0.544867	0.851871	0.867603	0.900894	0.878719	0.846109	0.0178144	0.015821	0.0003996	0.00880474	0.00853651	0.95155	0.52651	0.42504	chr4	110791360	110791361	0.705208	0.869039	-0.163832	G1	#N/A	#N/A	#N/A	de novo demethylation OSLN	LRIT3	NM_198506	Body	0
cg10809193	0.908012	0.940043	0.939048	0.972461	0.96627	0.939678	0.992898	0.980304	0.973243	0.97259	0.902667	0.240086	0.814527	0.613212	0.280741	0.247365	0.322554	0.72003	0.872261	0.78986	0.927047	0.786733	0.0267633	0.238345	0.0003996	0.00873856	0.00853651	0.956884	0.419748	0.537137	chr4	190906077	190906078	0.937629	0.819186	0.118442	G1	#N/A	#N/A	#N/A	de novo demethylation OSLN	TUBB4Q	NM_020040	TSS200	Island
cg14708411	0.702593	0.3413	0.553975	0.523551	0.284992	0.495644	0.495866	0.533645	0.652929	0.56934	0.956089	0.948847	0.956296	0.933294	0.912502	0.947367	0.947223	0.872792	0.852334	0.882847	0.879105	0.859058	0.13214	0.0157879	0.0003996	0.0194283	0.00853651	0.509388	0.940922	-0.431533	chr5	1060679	1060680	0.762715	0.869228	-0.106513	G1	#N/A	#N/A	#N/A	de novo demethylation OSKM	SLC12A7	NM_006598	Body	Island
cg11703222	0.596094	0.524784	0.52859	0.605155	0.459543	0.764972	0.780431	0.666843	0.701968	0.703012	0.991363	0.984344	0.982849	0.981798	0.963752	0.964034	0.9766	0.940524	0.920123	0.952518	0.94005	0.940172	0.111449	0.00940806	0.0003996	0.0205731	0.00853651	0.625375	0.975563	-0.350187	chr5	1913923	1913924	0.847188	0.938677	-0.0914897	G1	#N/A	#N/A	#N/A	de novo demethylation OSKM	0	0	0	0
cg00798232	0.680186	0.658299	0.495279	0.559243	0.644113	0.694036	0.531277	0	0.505224	0.742447	0.927945	0.860047	0.810246	0.85634	0.925393	0.883833	0.935364	0.788494	0.838339	0.824252	0.769647	0.840062	0.212874	0.0467999	0.0003996	0.0213196	0.00853651	0.52974	0.878537	-0.348798	chr5	34811911	34811912	0.835196	0.812159	0.0230372	G1	#N/A	#N/A	#N/A	de novo demethylation OSKM	RAI14;RAI14;RAI14;RAI14;RAI14;RAI14	NM_001145525;NM_001145520;NM_001145521;NM_015577;NM_001145523;NM_001145522	Body;Body;Body;Body;Body;Body	0
cg14559234	0.532646	0.425366	0.805819	0.860033	0.0553552	0.0249863	0.639714	0.812801	0.860795	0.863827	0.908088	0.88237	0.88264	0.828848	0.884377	0.918292	0.853509	0.853203	0.85561	0.824265	0.89914	0.74624	0.329945	0.0305504	0.0047952	0.0324358	0.0302958	0.557502	0.875006	-0.317504	chr5	650104	650105	0.885957	0.835692	0.0502658	G1	#N/A	#N/A	#N/A	de novo demethylation OSKM	CEP72	NM_018140	Body	S_Shelf
cg22741735	0.802851	0.721307	0.471869	0.604443	0.855977	0.628479	0.413527	0.431074	0.36238	0.983181	0.956784	0.94779	0.567419	0.930908	0.902334	0.974016	0.947049	0.845159	0.838881	0.905795	0.876911	0.878943	0.179273	0.154084	0.00759241	0.0438467	0.0388127	0.58799	0.878253	-0.290263	chr5	139056804	139056805	0.969982	0.869138	0.100844	G1	#N/A	#N/A	#N/A	de novo demethylation OSKM	CXXC5	NM_016463	5'UTR	Island
cg26966186	0.673379	0.748669	0.583738	0.229644	0.587763	0.557463	0.483413	0.678654	0.711762	0.785442	0.870835	0.857283	0.816839	0.818622	0.844456	0.864992	0.892225	0.798222	0.818846	0.852807	0.82598	0.750385	0.15684	0.028881	0.0003996	0.0179125	0.00853651	0.583832	0.84907	-0.265238	chr5	106879524	106879525	0.828139	0.809248	0.0188908	G1	#N/A	#N/A	#N/A	de novo demethylation OSKM	EFNA5	NM_001962	Body	0
cg08508887	0.830825	0.453112	0.786802	0.866395	0.776949	0.52396	0.603915	0.800249	0.783255	0.885195	0.940223	0.937712	0.937773	0.943078	0.945508	0.948734	0.950605	0.745981	0.890829	0.952875	0.8847	0.903891	0.147761	0.00542965	0.0003996	0.0117954	0.00853651	0.71394	0.943902	-0.229962	chr5	79605859	79605860	0.912709	0.875655	0.0370534	G1	#N/A	#N/A	#N/A	de novo demethylation OSKM	0	0	0	0
cg18640536	0.667232	0.746713	0.78519	0.737911	0.594993	0.809238	0.885383	0.813993	0.811508	0.879768	0.910993	0.571677	0.551172	0.64598	0.563106	0.437568	0.598057	0.792294	0.845814	0.863548	0.810371	0.820442	0.0871991	0.0693468	0.0015984	0.0194465	0.0168201	0.761351	0.56126	0.200092	chr5	126211060	126211061	0.89538	0.826494	0.0688866	G1	#N/A	#N/A	#N/A	de novo demethylation OSLN	40971	NM_178450	Body	0
cg23507211	0.776837	0.652004	0.887989	0.818828	0.731252	0.871695	0.935302	0.746831	0.912497	0.886373	0.9017	0.599056	0.652904	0.682759	0.60255	0.488302	0.56609	0.846278	0.827423	0.824985	0.816842	0.82956	0.0950126	0.0682203	0.0015984	0.0171561	0.0168201	0.814804	0.59861	0.216194	chr5	115800190	115800191	0.894036	0.829017	0.0650189	G1	#N/A	#N/A	#N/A	de novo demethylation OSLN	SEMA6A	NM_020796	Body	0
cg15082166	0.879633	0.870647	0.903274	0.911461	0.813802	0.857233	0.808828	0.854863	0.863974	0.94192	0.776051	0.486796	0.611984	0.571798	0.809448	0.754324	0.618637	0.903554	0.910119	0.86796	0.809732	0.837608	0.0349281	0.119264	0.000799201	0.0128268	0.0118126	0.862635	0.642164	0.220471	chr5	124005151	124005152	0.858986	0.865795	-0.00680899	G1	#N/A	#N/A	#N/A	de novo demethylation OSLN	ZNF608	NM_020747	Body	0
cg02082720	0.956163	0.964619	0.904163	0.946461	0.950376	0.7986	0.883254	0.954523	0.982222	0.974054	0.967012	0.49204	0.843558	0.792024	0.501797	0.735322	0.862295	0.926625	0.900191	0.909881	0.837644	0.942017	0.0569197	0.166778	0.0015984	0.0187895	0.0168201	0.926709	0.704506	0.222203	chr5	132323674	132323675	0.970533	0.903271	0.0672619	G1	#N/A	#N/A	#N/A	de novo demethylation OSLN	0	0	0	0
cg08490107	0.944114	0.914846	0.970604	0.958877	0.974516	0.949416	0.979989	0.989735	0.963382	0.91801	0.726382	0.730992	0.711799	0.727608	0.750576	0.746953	0.742673	0.829832	0.868253	0.883758	0.86032	0.864522	0.0224152	0.014514	0.0003996	0.00874625	0.00853651	0.960609	0.7351	0.225509	chr5	171774272	171774273	0.822196	0.861337	-0.0391412	G1	#N/A	#N/A	#N/A	de novo demethylation OSLN	SH3PXD2B	NM_001017995	Body	0
cg16660494	0.607131	0.791039	0.8472	0.712692	0.5653	0.75298	0.894128	0.76552	0.834036	0.598175	0.739543	0.511656	0.664396	0.613923	0.498815	0.335056	0.518593	0.804216	0.811724	0.858257	0.83645	0.80692	0.109024	0.113413	0.0047952	0.0323558	0.0302958	0.752225	0.52374	0.228486	chr5	57073212	57073213	0.668859	0.823513	-0.154654	G1	#N/A	#N/A	#N/A	de novo demethylation OSLN	0	0	0	0
cg09199609	0.692263	0.842686	0.85266	0.783131	0.702404	0.84812	0.914776	0.64018	0.851126	0.875577	0.931342	0.539688	0.709544	0.666344	0.536477	0.43912	0.477029	0.785701	0.849614	0.866854	0.863773	0.833004	0.0929186	0.105946	0.0047952	0.0308314	0.0302958	0.791927	0.561367	0.23056	chr5	172447063	172447064	0.90346	0.839789	0.0636704	G1	#N/A	#N/A	#N/A	de novo demethylation OSLN	SNORA74B;ATP6V0E1	NR_002988;NM_003945	TSS1500;Body	0
cg22039204	0.605155	0.709139	0.779104	0.766292	0.492455	0.606931	0.871076	0.619231	0.902357	0.934011	0.834762	0.430149	0.603544	0.531068	0.505527	0.255366	0.422902	0.803261	0.88049	0.854217	0.856973	0.858993	0.135973	0.119874	0.0027972	0.0239366	0.0225641	0.705749	0.458093	0.247656	chr5	82855568	82855569	0.884386	0.850787	0.0335996	G1	#N/A	#N/A	#N/A	de novo demethylation OSLN	VCAN;VCAN;VCAN;VCAN	NM_004385;NM_001164098;NM_001126336;NM_001164097	Body;Body;Body;Body	0
cg23327326	0.84758	0.727977	0.950022	0.954694	0.862124	0.813834	0.902326	0.775931	0.945466	0.949345	0.707637	0.586366	0.579678	0.581476	0.583477	0.658207	0.621638	0.871915	0.922078	0.85449	0.853813	0.885432	0.0812231	0.031786	0.0003996	0.0110825	0.00853651	0.86444	0.601807	0.262632	chr5	174904664	174904665	0.828491	0.877546	-0.0490546	G1	#N/A	#N/A	#N/A	de novo demethylation OSLN	SFXN1	NM_022754	TSS1500	N_Shore
cg14059543	0.857592	0.950048	0.895564	0.936992	0.980526	0.932998	0.856142	0.981277	0.890144	0.919774	0.687657	0.601675	0.758384	0.751851	0.435111	0.800505	0.545361	0.871127	0.853657	0.739314	0.795477	0.883836	0.0477489	0.144379	0.0003996	0.0096032	0.00853651	0.920143	0.648815	0.271328	chr5	149831962	149831963	0.803715	0.828682	-0.0249669	G1	#N/A	#N/A	#N/A	de novo demethylation OSLN	0	0	0	S_Shelf
cg02505588	0.898361	0.909227	0.947086	0.933796	0.800899	0.889934	0.902591	0.878793	0.946028	0.882749	0.713572	0.58092	0.678612	0.571445	0.5867	0.643821	0.567009	0.807814	0.835675	0.867069	0.826046	0.859111	0.0446367	0.0456278	0.0003996	0.00880048	0.00853651	0.900746	0.604751	0.295995	chr5	105753028	105753029	0.798161	0.839143	-0.040982	G1	#N/A	#N/A	#N/A	de novo demethylation OSLN	0	0	0	0
cg27351783	0.563592	0.637428	0.839643	0.73158	0.66272	0.779011	0.892239	0.790271	0.898582	0.832962	0.766593	0.42599	0.575346	0.534766	0.498348	0.272063	0.436012	0.816657	0.865739	0.884951	0.866023	0.81535	0.116168	0.107114	0.000799201	0.0125125	0.0118126	0.755007	0.457088	0.29792	chr5	112592733	112592734	0.799777	0.849744	-0.0499667	G1	#N/A	#N/A	#N/A	de novo demethylation OSLN	MCC;MCC	NM_002387;NM_001085377	Body;Body	0
cg08496483	0.840608	0.890367	0.921829	0.879036	0.926467	0.756426	0.88066	0.756971	0.889359	0.863149	0.598094	0.510438	0.512458	0.600851	0.557086	0.624524	0.529212	0.849179	0.88598	0.841982	0.841383	0.83226	0.0637694	0.0477439	0.0003996	0.00946103	0.00853651	0.860192	0.555762	0.30443	chr5	55863072	55863073	0.730622	0.850157	-0.119535	G1	#N/A	#N/A	#N/A	de novo demethylation OSLN	0	0	0	0
cg17670013	0.93998	0.869562	0.91471	0.889135	0.881642	0.910837	0.91087	0.894153	0.912061	0.906781	0.62031	0.659538	0.609764	0.551539	0.535046	0.588066	0.624059	0.52856	0.863329	0.868892	0.855153	0.907147	0.0210743	0.0463861	0.0003996	0.00885611	0.00853651	0.90255	0.594669	0.307882	chr5	125762736	125762737	0.763545	0.804616	-0.0410707	G1	#N/A	#N/A	#N/A	de novo demethylation OSLN	GRAMD3;GRAMD3;GRAMD3;GRAMD3	NM_001146321;NM_001146320;NM_001146319;NM_023927	Body;5'UTR;Body;Body	S_Shelf
cg19569170	0.956438	0.917031	0.909773	0.964841	0.959417	0.918527	0.972351	0.859718	0.919178	0.894616	0.593189	0.560791	0.5738	0.585077	0.650102	0.549411	0.599796	0.77537	0.843092	0.842681	0.812363	0.795501	0.0359367	0.0358381	0.0003996	0.00993675	0.00853651	0.930808	0.586496	0.344312	chr5	142487917	142487918	0.743902	0.813801	-0.0698989	G1	#N/A	#N/A	#N/A	de novo demethylation OSLN	ARHGAP26;ARHGAP26	NM_015071;NM_001135608	Body;Body	0
cg02707593	0.914732	0.97699	0.923884	0.934643	0.907369	0.901767	0.890618	0.980106	0.924964	0.955247	0.567784	0.534674	0.593609	0.57067	0.494528	0.528309	0.541294	0.837527	0.901383	0.872596	0.849935	0.894293	0.0313678	0.0345259	0.0003996	0.0161759	0.00853651	0.928342	0.543848	0.384494	chr5	54823369	54823370	0.761515	0.871147	-0.109632	G1	#N/A	#N/A	#N/A	de novo demethylation OSLN	PPAP2A;PPAP2A	NM_176895;NM_003711	Body;Body	N_Shelf
cg08272429	0.882181	0.90153	0.902619	0.915044	0.831096	0.860428	0.872889	0.920861	0.915855	0.878005	0.365438	0.367794	0.464421	0.4026	0.452574	0.42969	0.54507	0.830961	0.862774	0.868857	0.824444	0.706355	0.0300668	0.0607146	0.0003996	0.00978199	0.00853651	0.889167	0.443691	0.445476	chr5	150689593	150689594	0.621721	0.818678	-0.196957	G1	#N/A	#N/A	#N/A	de novo demethylation OSLN	0	0	0	0
cg15402732	0.858596	0.929141	0.892111	0.86928	0.896304	0.793452	0.870917	0.911258	0.906465	0.868016	0.408499	0.425905	0.418352	0.416811	0.42933	0.411574	0.43026	0.784305	0.84367	0.817688	0.787035	0.789033	0.0397566	0.00756464	0.0003996	0.01086	0.00853651	0.880836	0.422039	0.458797	chr5	640245	640246	0.638257	0.804346	-0.166089	G1	#N/A	#N/A	#N/A	de novo demethylation OSLN	CEP72	NM_018140	Body	N_Shelf
cg08433110	0.597978	0.62145	0.777444	0.739108	0.0401949	0.768005	0.665558	0.802614	0.720218	0.800828	0.937918	0.915089	0.917983	0.949095	0.896496	0.934423	0.934302	0.81316	0.912761	0.857817	0.89468	0.861438	0.234633	0.0185188	0.0003996	0.0168519	0.00853651	0.636952	0.924565	-0.287613	chr6	1684468	1684469	0.869373	0.867971	0.00140197	G1	#N/A	#N/A	#N/A	de novo demethylation OSKM	GMDS	NM_001500	Body	0
cg15022051	0.761093	0.856297	0.564127	0.641314	0.724639	0.777952	0.572312	0.668787	0.494346	0.803996	0.806795	0.972867	0.701829	0.956819	0.980215	0.981667	0.994215	0.891702	0.853305	0.937417	0.889441	0.813037	0.117244	0.11307	0.0047952	0.0343212	0.0302958	0.67343	0.931269	-0.257839	chr6	170396116	170396117	0.805396	0.87698	-0.0715845	G1	#N/A	#N/A	#N/A	de novo demethylation OSKM	0	0	0	0
cg00591234	0.576376	0.553326	0.524525	0.491762	0.61023	0.467236	0.564109	0.700919	0.553663	0.522381	0.892679	0.826646	0.823998	0.748134	0.715526	0.899406	0.867291	0.896785	0.832754	0.78935	0.821417	0.839433	0.0682556	0.0698969	0.0003996	0.022505	0.00853651	0.560238	0.8135	-0.253262	chr6	26046579	26046580	0.70753	0.835948	-0.128418	G1	#N/A	#N/A	#N/A	de novo demethylation OSKM	0	0	0	S_Shore		R-DMR
cg26474203	0.832908	0.852348	0.622077	0.679715	0.930228	0.872829	0.396653	0.579107	0.532931	0.983311	0.977712	0.964749	0.799998	0.930267	0.958101	0.960993	0.955045	0.872582	0.903153	0.895957	0.935612	0.89089	0.181927	0.063978	0.0047952	0.0306269	0.0302958	0.699866	0.928192	-0.228326	chr6	149547448	149547449	0.980511	0.899639	0.0808724	G1	#N/A	#N/A	#N/A	de novo demethylation OSKM	0	0	0	0
cg06179710	0.78112	0.767351	0.627554	0.722573	0.778083	0.69243	0.441595	0.415912	0.539132	0.938625	0.914841	0.900236	0.744817	0.856085	0.866849	0.89937	0.893527	0.754785	0.834107	0.885435	0.803194	0.774181	0.143471	0.059367	0.0027972	0.0255363	0.0225641	0.640639	0.860147	-0.219508	chr6	141603542	141603543	0.926733	0.81034	0.116392	G1	#N/A	#N/A	#N/A	de novo demethylation OSKM	0	0	0	0
cg12604368	0.737319	0.601569	0.792034	0.544121	0.585647	0.743776	0.542706	0.720297	0.614969	0.720912	0.882816	0.857782	0.945908	0.878788	0.815676	0.880832	0.858011	0.788589	0.800303	0.839277	0.826935	0.82387	0.0947716	0.0427847	0.0003996	0.0159632	0.00853651	0.653604	0.872833	-0.219229	chr6	426166	426167	0.801864	0.815795	-0.0139308	G1	#N/A	#N/A	#N/A	de novo demethylation OSKM	0	0	0	S_Shore
cg18326274	0.802042	0.55881	0.835617	0.700841	0.768274	0.62169	0.65439	0.634972	0.932987	0.98085	0.954261	0.94786	0.95473	0.970783	0.852899	0.957	0.950366	0.925691	0.939336	0.776218	0.841477	0.642659	0.120023	0.0429014	0.000799201	0.0132098	0.0118126	0.723291	0.93894	-0.215648	chr6	93433536	93433537	0.967555	0.825076	0.142479	G1	#N/A	#N/A	#N/A	de novo demethylation OSKM	0	0	0	0
cg24067150	0.706806	0.773914	0.808001	0.738772	0.53747	0.776325	0.880562	0.709127	0.885585	0.893574	0.867527	0.551521	0.664593	0.574746	0.584843	0.436795	0.454297	0.816749	0.845873	0.872062	0.855823	0.854256	0.105118	0.0857332	0.0047952	0.0316636	0.0302958	0.757396	0.544466	0.21293	chr6	30956397	30956398	0.880551	0.848953	0.031598	G1	#N/A	#N/A	#N/A	de novo demethylation OSLN	MUC21	NM_001010909	3'UTR	0
cg11383134	0.989775	0.934878	0.989748	0.987355	0.983791	0.963274	0.989103	0.982126	0.9747	0.986878	0.703284	0.916943	0.727135	0.569455	0.629212	0.759017	0.974856	0.914314	0.895616	0.463738	0.930449	0.922389	0.018095	0.158267	0.0027972	0.0226202	0.0225641	0.977194	0.76277	0.214425	chr6	29648590	29648591	0.845081	0.825301	0.01978	G1	#N/A	#N/A	#N/A	de novo demethylation OSLN	0	0	0	0
cg13000789	0.705675	0.793081	0.772759	0.776641	0.623636	0.705902	0.877907	0.729164	0.8564	0.651638	0.654718	0.523793	0.677051	0.58339	0.570663	0.374741	0.539236	0.763439	0.814991	0.872599	0.812406	0.80763	0.0791775	0.0990358	0.000799201	0.0125111	0.0118126	0.76013	0.544812	0.215317	chr6	56589255	56589256	0.653178	0.814213	-0.161036	G1	#N/A	#N/A	#N/A	de novo demethylation OSLN	DST;DST;DST;DST	NM_001144770;NM_183380;NM_001144771;NM_001144769	Body;Body;Body;Body	0
cg15344068	0.809917	0.790355	0.84937	0.812128	0.750887	0.756953	0.90832	0.902577	0.929503	0.841386	0.878398	0.642119	0.668825	0.664789	0.60386	0.549746	0.557224	0.796405	0.875164	0.880354	0.863328	0.819464	0.0665102	0.0525923	0.0003996	0.00987569	0.00853651	0.834446	0.614427	0.220018	chr6	45867679	45867680	0.859892	0.846943	0.012949	G1	#N/A	#N/A	#N/A	de novo demethylation OSLN	CLIC5;CLIC5	NM_016929;NM_001114086	3'UTR;3'UTR	0
cg03680996	0.717045	0.892841	0.769937	0.698708	0.621498	0.789052	0.769591	0.734294	0.827878	0.895821	0.890219	0.511915	0.648775	0.598054	0.548786	0.394964	0.513134	0.816689	0.833811	0.84477	0.801163	0.815256	0.0780173	0.0868636	0.000799201	0.0129384	0.0118126	0.757872	0.535938	0.221934	chr6	10725534	10725535	0.89302	0.822338	0.0706824	G1	#N/A	#N/A	#N/A	de novo demethylation OSLN	TMEM14C;TMEM14C	NM_016462;NM_001165258	Body;Body	S_Shore
cg16608338	0.755267	0.827224	0.837604	0.814759	0.802315	0.85611	0.893968	0.816533	0.862593	0.891513	0.893808	0.592536	0.666901	0.675136	0.562883	0.526962	0.615296	0.799269	0.827105	0.831159	0.809559	0.794109	0.0397886	0.0580692	0.0003996	0.00974101	0.00853651	0.829597	0.606619	0.222978	chr6	88053646	88053647	0.89266	0.81224	0.0804204	G1	#N/A	#N/A	#N/A	de novo demethylation OSLN	C6orf163	NM_001010868	TSS1500	0
cg14564351	0.712331	0.824973	0.849594	0.785748	0.634632	0.73703	0.889985	0.791365	0.855449	0.914009	0.92991	0.564815	0.702256	0.629865	0.544866	0.391649	0.51257	0.843029	0.858919	0.880049	0.846691	0.838163	0.0805914	0.105763	0.000799201	0.012053	0.0118126	0.78679	0.55767	0.229119	chr6	135644405	135644406	0.92196	0.85337	0.0685893	G1	#N/A	#N/A	#N/A	de novo demethylation OSLN	AHI1;AHI1;AHI1	NM_001134831;NM_017651;NM_001134830	Body;Body;Body	0
cg04323966	0.695332	0.853884	0.832597	0.719605	0.625763	0.724553	0.803563	0.797689	0.844095	0.915231	0.906626	0.571834	0.623697	0.555863	0.551802	0.424408	0.46412	0.760548	0.871996	0.831224	0.817509	0.768545	0.0784238	0.0736756	0.0003996	0.00994851	0.00853651	0.766342	0.531954	0.234388	chr6	138186658	138186659	0.910928	0.809964	0.100964	G1	#N/A	#N/A	#N/A	de novo demethylation OSLN	0	0	0	N_Shore
cg10111335	0.770308	0.853682	0.839932	0.762669	0.658522	0.851948	0.858035	0.8679	0.849238	0.880885	0.79804	0.575101	0.524573	0.629238	0.607579	0.512997	0.617573	0.760017	0.833441	0.859014	0.82604	0.808803	0.0693445	0.0493038	0.0003996	0.0230558	0.00853651	0.81247	0.577843	0.234627	chr6	105935915	105935916	0.839463	0.817463	0.0219996	G1	#N/A	#N/A	#N/A	de novo demethylation OSLN	0	0	0	0
cg04054096	0.908492	0.750307	0.850366	0.852491	0.927775	0.860635	0.86501	0.887789	0.926639	0.868551	0.476595	0.625482	0.574897	0.631144	0.645243	0.612557	0.59011	0.807544	0.835813	0.875315	0.860439	0.836727	0.0541701	0.0264586	0.0003996	0.0135404	0.00853651	0.869945	0.613239	0.256706	chr6	24206886	24206887	0.672573	0.843168	-0.170595	G1	#N/A	#N/A	#N/A	de novo demethylation OSLN	DCDC2	NM_016356	Body	0
cg07354539	0.924815	0.856996	0.941622	0.899114	0.905549	0.94545	0.939929	0.917584	0.96542	0.961831	0.71375	0.632647	0.691663	0.644178	0.642984	0.694384	0.670135	0.888509	0.881997	0.90058	0.912438	0.850216	0.0319936	0.0265819	0.0003996	0.00962519	0.00853651	0.921831	0.662665	0.259166	chr6	32859136	32859137	0.837791	0.886748	-0.0489571	G1	#N/A	#N/A	#N/A	de novo demethylation OSLN	0	0	0	N_Shelf
cg04919234	0.834874	0.724898	0.804163	0.904971	0.645953	0.813106	0.874553	0.78246	0.875352	0.876319	0.90671	0.518139	0.682816	0.622304	0.58683	0.330702	0.534236	0.819894	0.814363	0.860505	0.861228	0.848373	0.0813437	0.121224	0.000799201	0.0120543	0.0118126	0.806703	0.545838	0.260866	chr6	99392478	99392479	0.891514	0.840873	0.0506418	G1	#N/A	#N/A	#N/A	de novo demethylation OSLN	FBXL4	NM_012160	5'UTR	N_Shelf
cg05321829	0.811967	0.900948	0.902815	0.934431	0.729449	0.822996	0.87557	0.800625	0.885648	0.862379	0.477614	0.581683	0.616461	0.560575	0.549958	0.581971	0.62317	0.834904	0.849284	0.874128	0.837541	0.843049	0.0647702	0.0292881	0.0003996	0.00890011	0.00853651	0.851606	0.585636	0.265969	chr6	137321321	137321322	0.669997	0.847781	-0.177785	G1	#N/A	#N/A	#N/A	de novo demethylation OSLN	IL20RA	NM_014432	3'UTR	0
cg06021704	0.832245	0.965952	0.908017	0.895292	0.93714	0.899298	0.897581	0.889781	0.911675	0.822799	0.616204	0.628869	0.725738	0.68446	0.621815	0.517072	0.610511	0.78448	0.831696	0.846737	0.801435	0.794669	0.0362306	0.0711625	0.0003996	0.0107131	0.00853651	0.904109	0.631411	0.272698	chr6	168132025	168132026	0.719501	0.811804	-0.0923021	G1	#N/A	#N/A	#N/A	de novo demethylation OSLN	0	0	0	N_Shelf
cg12086421	0.961502	0.897559	0.990575	0.971512	0.971049	0.952309	0.96508	0.969678	0.979758	0.9457	0.577071	0.688163	0.738989	0.636597	0.585038	0.67026	0.704761	0.939173	0.942517	0.930764	0.625772	0.930402	0.0265031	0.0540918	0.0003996	0.00873646	0.00853651	0.962114	0.670634	0.291479	chr6	68535378	68535379	0.761385	0.873725	-0.11234	G1	#N/A	#N/A	#N/A	de novo demethylation OSLN	0	0	0	0
cg07134666	0.989372	0.888158	0.990995	0.990319	0.992176	0.963225	0.980099	0.994176	0.99019	0.979823	0.782537	0.840415	0.612679	0.467731	0.49464	0.636605	0.962442	0.916551	0.888292	0.415858	0.957419	0.920677	0.0340865	0.195255	0.000799201	0.0118517	0.0118126	0.975412	0.669085	0.306327	chr6	29648400	29648401	0.88118	0.819759	0.061421	G1	#N/A	#N/A	#N/A	de novo demethylation OSLN	0	0	0	0
cg07593801	0.898293	0.827195	0.94452	0.918658	0.859669	0.841959	0.894551	0.880834	0.929779	0.93605	0.688186	0.609954	0.691512	0.527182	0.532348	0.55376	0.553334	0.910058	0.895846	0.896039	0.934136	0.88936	0.0398413	0.0628785	0.0003996	0.00931984	0.00853651	0.888384	0.578015	0.310369	chr6	8029270	8029271	0.812118	0.905088	-0.0929698	G1	#N/A	#N/A	#N/A	de novo demethylation OSLN	MUTED	NM_201280	Body	0
cg14546115	0.877652	0.951332	0.919013	0.907447	0.791896	0.819888	0.899127	0.880232	0.923988	0.907824	0.740428	0.597021	0.594859	0.72132	0.4382	0.396749	0.684074	0.784506	0.912702	0.8518	0.855379	0.844154	0.0509431	0.130093	0.0003996	0.0107871	0.00853651	0.885619	0.572037	0.313582	chr6	20817980	20817981	0.824126	0.849708	-0.0255821	G1	#N/A	#N/A	#N/A	de novo demethylation OSLN	CDKAL1	NM_017774	Body	0
cg23807125	0.890883	0.803937	0.886967	0.930644	0.837873	0.897975	0.936942	0.885952	0.879446	0.916732	0.484886	0.560613	0.528768	0.559035	0.628489	0.557522	0.540319	0.887636	0.906974	0.90152	0.848343	0.857114	0.0415167	0.0347124	0.0003996	0.00886401	0.00853651	0.883402	0.562458	0.320944	chr6	32309154	32309155	0.700809	0.880317	-0.179508	G1	#N/A	#N/A	#N/A	de novo demethylation OSLN	C6orf10	NM_006781	Body	0
cg08110693	0.599327	0.638799	0.807971	0.712244	0.330228	0.670614	0.826805	0.745833	0.84058	0.736131	0.71822	0.381684	0.541868	0.516115	0.318442	0.0809239	0.337127	0.770491	0.833191	0.852218	0.835478	0.82625	0.157883	0.166137	0.0047952	0.032903	0.0302958	0.685822	0.362693	0.323129	chr6	36407533	36407534	0.727176	0.823526	-0.0963501	G1	#N/A	#N/A	#N/A	de novo demethylation OSLN	PXT1	NM_152990	5'UTR	N_Shelf
cg10066132	0.848294	0.857118	0.873328	0.844519	0.724032	0.738129	0.905593	0.872381	0.874446	0.911611	0.758819	0.284653	0.611225	0.524591	0.630681	0.483444	0.504847	0.757812	0.801792	0.842721	0.817016	0.832937	0.0630498	0.123666	0.0003996	0.0089695	0.00853651	0.837538	0.506574	0.330964	chr6	7414671	7414672	0.835215	0.810456	0.0247593	G1	#N/A	#N/A	#N/A	de novo demethylation OSLN	RIOK1;RIOK1	NM_153005;NM_031480	Body;Body	0
cg10840144	0.963272	0.849826	0.948794	0.930301	0.956981	0.882879	0.948925	0.881219	0.942414	0.883594	0.541295	0.583269	0.527081	0.654061	0.565768	0.556022	0.631351	0.812208	0.848461	0.856706	0.799108	0.821703	0.0407023	0.0479075	0.0003996	0.0109668	0.00853651	0.922734	0.586259	0.336476	chr6	145472100	145472101	0.712445	0.827637	-0.115192	G1	#N/A	#N/A	#N/A	de novo demethylation OSLN	0	0	0	0
cg02105346	0.889327	0.87767	0.895312	0.877563	0.89084	0.86529	0.8781	0.857554	0.865338	0.907547	0.49318	0.539521	0.544928	0.536352	0.531167	0.523636	0.518226	0.797055	0.876337	0.875797	0.835679	0.815647	0.0128953	0.0100245	0.0003996	0.00980041	0.00853651	0.877444	0.532305	0.345139	chr6	144021172	144021173	0.700364	0.840103	-0.139739	G1	#N/A	#N/A	#N/A	de novo demethylation OSLN	PHACTR2;PHACTR2;PHACTR2;PHACTR2	NM_001100164;NM_001100166;NM_014721;NM_001100165	Body;Body;Body;Body	0
cg01836455	0.871033	0.864311	0.906072	0.925792	0.943203	0.923512	0.958774	0.915687	0.931195	0.967346	0.488643	0.55672	0.542941	0.579257	0.535547	0.601738	0.555239	0.836516	0.923827	0.87515	0.876248	0.523092	0.0311107	0.0245498	0.0003996	0.00900498	0.00853651	0.915509	0.561907	0.353601	chr6	73973719	73973720	0.727995	0.806967	-0.0789717	G1	#N/A	#N/A	#N/A	de novo demethylation OSLN	KHDC1	NM_030568	TSS1500	S_Shore
cg01479031	0.931307	0.956104	0.940562	0.927776	0.942716	0.93065	0.955797	0.959099	0.920231	0.947052	0.571612	0.590091	0.576343	0.592892	0.621949	0.557935	0.56519	0.870832	0.873715	0.898649	0.849714	0.845053	0.0140649	0.0230134	0.0003996	0.00889359	0.00853651	0.940472	0.584066	0.356405	chr6	29632349	29632350	0.759332	0.867592	-0.108261	G1	#N/A	#N/A	#N/A	de novo demethylation OSLN	MOG;MOG;MOG;MOG;MOG;MOG;MOG;MOG;MOG;MOG;MOG	NM_206813;NM_001170418;NM_206811;NM_206810;NM_206809;NM_001170417;NM_001008229;NM_001008228;NM_206812;NM_002433;NM_206814	Body;Body;Body;Body;Body;Body;Body;Body;Body;Body;Body	0
cg07895329	0.942473	0.910613	0.870551	0.910818	0.918764	0.955358	0.938983	0.936069	0.925471	0.934717	0.56883	0.463148	0.582733	0.553836	0.617707	0.559706	0.533819	0.839909	0.866473	0.876283	0.846361	0.83863	0.0248212	0.0520572	0.0003996	0.012264	0.00853651	0.923233	0.551825	0.371408	chr6	154821545	154821546	0.751774	0.853531	-0.101757	G1	#N/A	#N/A	#N/A	de novo demethylation OSLN	CNKSR3	NM_173515	Body	0
cg10130155	0.953491	0.943484	0.959653	0.952797	0.873446	0.933436	0.937267	0.895151	0.951299	0.907893	0.494079	0.540253	0.513058	0.540492	0.524692	0.601797	0.542322	0.867553	0.885333	0.906647	0.839061	0.859036	0.0295032	0.030658	0.0003996	0.009768	0.00853651	0.933336	0.543769	0.389567	chr6	28833480	28833481	0.700986	0.871526	-0.17054	G1	#N/A	#N/A	#N/A	de novo demethylation OSLN	0	0	0	S_Shore
cg06833981	0.936149	0.848007	0.924993	0.923554	0.947723	0.930089	0.94892	0.925624	0.925039	0.873934	0.490152	0.514748	0.551267	0.516157	0.523782	0.50592	0.539285	0.845084	0.859972	0.854641	0.83654	0.827032	0.0298842	0.016986	0.0003996	0.0103254	0.00853651	0.923344	0.525193	0.398151	chr6	31597708	31597709	0.682043	0.844654	-0.162611	G1	#N/A	#N/A	#N/A	de novo demethylation OSLN	BAT2	NM_080686	Body	N_Shore
cg20978247	0.910357	0.947713	0.941063	0.926132	0.9493	0.898778	0.900458	0.925164	0.925817	0.916272	0.478587	0.516131	0.504125	0.513328	0.538685	0.517057	0.523575	0.84183	0.877597	0.876215	0.845848	0.838964	0.018943	0.0116075	0.0003996	0.00887697	0.00853651	0.924976	0.518817	0.406159	chr6	32905085	32905086	0.69743	0.856091	-0.158661	G1	#N/A	#N/A	#N/A	de novo demethylation OSLN	HLA-DMB	NM_002118	Body	0
cg07318113	0.937597	0.870684	0.92801	0.934649	0.881603	0.914516	0.954242	0.931684	0.937061	0.910069	0.528914	0.505045	0.486234	0.48436	0.468714	0.515999	0.496194	0.789906	0.830622	0.845654	0.812784	0.81314	0.0276445	0.016698	0.0003996	0.00949309	0.00853651	0.921116	0.492758	0.428359	chr6	37584363	37584364	0.719491	0.818421	-0.09893	G1	#N/A	#N/A	#N/A	de novo demethylation OSLN	0	0	0	0
cg06314883	0.89824	0.887356	0.909336	0.940611	0.937446	0.909493	0.904151	0.970448	0.941886	0.911579	0.540662	0.507479	0.541606	0.484579	0.443636	0.479241	0.493054	0.772749	0.84986	0.870264	0.785272	0.828986	0.0267573	0.0324266	0.0003996	0.00905722	0.00853651	0.922107	0.491599	0.430508	chr6	5404958	5404959	0.72612	0.821426	-0.0953057	G1	#N/A	#N/A	#N/A	de novo demethylation OSLN	FARS2	NM_006567	Body	0
cg25857471	0.938837	0.831473	0.939853	0.95566	0.95233	0.917234	0.944663	0.979342	0.961124	0.759815	0.658748	0.680118	0.334548	0.765749	0.45646	0.216176	0.149959	0.792784	0.828206	0.852594	0.80836	0.804626	0.0426284	0.248658	0.0003996	0.00862681	0.00853651	0.935613	0.433835	0.501778	chr6	30910113	30910114	0.709281	0.817314	-0.108033	G1	#N/A	#N/A	#N/A	de novo demethylation OSLN	DPCR1	NM_080870	Body	0
cg13308392	0.18782	0.613263	0.214004	0.236973	0	0.437415	0.597604	0.279505	0.172699	0.42085	0.877447	0.762183	0.61868	0.777244	0.82724	0.82301	0.798918	0.737422	0.91065	0.865578	0.804722	0.789352	0.204936	0.0773394	0.0003996	0.0302308	0.00853651	0.304365	0.767879	-0.463514	chr7	32543574	32543575	0.649148	0.821545	-0.172397	G1	#N/A	#N/A	#N/A	de novo demethylation OSKM	AVL9	NM_015060	Body	0
cg22530927	0.559049	0.478468	0.466877	0.575371	0.54358	0.350904	0.494682	0.657198	0.63498	0.705412	0.858365	0.943239	0.893587	0.936209	0.948095	0.943254	0.872627	0.888612	0.838638	0.95973	0.866167	0.877856	0.0937024	0.0317065	0.0003996	0.0225841	0.00853651	0.529012	0.922835	-0.393823	chr7	135662974	135662975	0.781888	0.886201	-0.104312	G1	#N/A	#N/A	#N/A	de novo demethylation OSKM	MTPN;LUZP6	NM_145808;NM_001128619	TSS1500;TSS1500	S_Shore
cg22444983	0.580257	0.299886	0.551687	0.566184	0.440031	0.427686	0.554725	0.273736	0.540675	0.546078	0.819184	0.840924	0.854015	0.891825	0.819781	0.871995	0.840411	0.83702	0.81827	0.843836	0.829278	0.827636	0.117473	0.0256004	0.0003996	0.0219579	0.00853651	0.470541	0.853159	-0.382618	chr7	152589047	152589048	0.682631	0.831208	-0.148576	G1	#N/A	#N/A	#N/A	de novo demethylation OSKM	0	0	0	N_Shelf
cg10070328	0.556313	0.602231	0.546957	0.60404	0.590057	0.538	0.5339	0.514165	0.52013	0.555306	0.824245	0.912699	0.9126	0.932803	0.916625	0.931953	0.951566	0.751213	0.825552	0.851828	0.812576	0.818834	0.034525	0.0153549	0.0003996	0.0198627	0.00853651	0.556199	0.926374	-0.370175	chr7	27475596	27475597	0.689776	0.812001	-0.122225	G1	#N/A	#N/A	#N/A	de novo demethylation OSKM	0	0	0	0
cg23169584	0.570673	0.617921	0.516235	0.506325	0.487189	0.587073	0.558758	0.646319	0.626586	0.558838	0.893428	0.936199	0.903569	0.872373	0.847331	0.927163	0.872811	0.778323	0.839567	0.852667	0.785571	0.788541	0.0564864	0.0348232	0.0003996	0.0234466	0.00853651	0.568565	0.893241	-0.324676	chr7	133620193	133620194	0.726133	0.808934	-0.0828011	G1	#N/A	#N/A	#N/A	de novo demethylation OSKM	EXOC4	NM_021807	Body	0
cg03227775	0.695077	0.83469	0.615312	0.482303	0.645576	0.755489	0.609167	0.582079	0.423364	0.777604	0.715796	0.942921	0.92724	0.922169	0.938549	0.930623	0.942221	0.767848	0.833509	0.870407	0.821592	0.821388	0.127231	0.00854307	0.0003996	0.0160689	0.00853651	0.627006	0.933954	-0.306948	chr7	2972073	2972074	0.7467	0.822949	-0.0762489	G1	#N/A	#N/A	#N/A	de novo demethylation OSKM	CARD11	NM_032415	Body	S_Shelf
cg13868473	0.715264	0.576181	0.484126	0.479395	0.515225	0.754577	0.383473	0.636	0.303532	0.875821	0.951394	0.884431	0.53495	0.862168	0.875269	0.930643	0.905604	0.805197	0.847868	0.820731	0.822953	0.798333	0.147942	0.147592	0.0047952	0.0349049	0.0302958	0.538641	0.832177	-0.293536	chr7	2105385	2105386	0.913607	0.819016	0.0945911	G1	#N/A	#N/A	#N/A	de novo demethylation OSKM	MAD1L1;MAD1L1;MAD1L1	NM_003550;NM_001013837;NM_001013836	Body;Body;Body	N_Shore
cg13703663	0.589051	0.891111	0.50918	0.621035	0.674674	0.640542	0.555067	0.707927	0.614969	0.562789	0.960204	0.946638	0.944018	0.900453	0.955423	0.911519	0.932889	0.772781	0.839156	0.886964	0.847249	0.82778	0.10987	0.0215528	0.0003996	0.0175445	0.00853651	0.64484	0.931823	-0.286984	chr7	2765455	2765456	0.761497	0.834786	-0.0732894	G1	#N/A	#N/A	#N/A	de novo demethylation OSKM	0	0	0	0
cg23633700	0.359117	0.545541	0.536529	0.497405	0.6068	0.755363	0.637987	0.632927	0.705164	0.720436	0.800931	0.926474	0.892884	0.873414	0.847681	0.814209	0.841149	0.928618	0.825891	0.878072	0.799082	0.866885	0.118126	0.0401753	0.0003996	0.0243395	0.00853651	0.586315	0.865968	-0.279654	chr7	48016735	48016736	0.760683	0.85971	-0.0990261	G1	#N/A	#N/A	#N/A	de novo demethylation OSKM	HUS1	NM_004507	Body	N_Shelf
cg15841511	0.549851	0.615464	0.365643	0.421453	0.417603	0.45783	0.553831	0.718463	0.611307	0.672922	0.876145	0.900354	0.687802	0.915176	0.699368	0.82801	0.709787	0.872174	0.765531	0.876823	0.853006	0.773588	0.115462	0.104292	0.0027972	0.0260884	0.0225641	0.523494	0.790083	-0.266589	chr7	66829701	66829702	0.774534	0.828224	-0.0536908	G1	#N/A	#N/A	#N/A	de novo demethylation OSKM	0	0	0	0
cg27273227	0.513978	0.445051	0.634499	0.680584	0.523337	0.695608	0.628277	0.806474	0.626644	0.57504	0.856007	0.889746	0.864644	0.929021	0.811423	0.877896	0.922755	0.875707	0.903711	0.863285	0.905519	0.880831	0.109317	0.042963	0.0003996	0.0171078	0.00853651	0.617162	0.882581	-0.265419	chr7	81481504	81481505	0.715523	0.885811	-0.170287	G1	#N/A	#N/A	#N/A	de novo demethylation OSKM	0	0	0	0
cg10078057	0.720629	0.143394	0.7871	0.867714	0.354693	0.850011	0.853145	0.761953	0.749825	0.874352	0.851636	0.934151	0.896265	0.916625	0.909893	0.812195	0.899739	0.890226	0.87064	0.920273	0.747868	0.810936	0.253104	0.042668	0.0027972	0.0242132	0.0225641	0.676496	0.894811	-0.218315	chr7	55090707	55090708	0.862994	0.847989	0.015005	G1	#N/A	#N/A	#N/A	de novo demethylation OSKM	EGFR;EGFR;EGFR;EGFR	NM_201283;NM_201284;NM_201282;NM_005228	Body;Body;Body;Body	S_Shelf	C-DMR		T-DMR
cg03892815	0.75952	0.622055	0.90487	0.847919	0.575893	0.684896	0.888612	0.302505	0.843357	0.890023	0.940159	0.910746	0.922479	0.935408	0.910367	0.943666	0.945373	0.913463	0.895829	0.923486	0.866359	0.901007	0.194088	0.0157558	0.0003996	0.00907452	0.00853651	0.714403	0.928007	-0.213603	chr7	138708877	138708878	0.915091	0.900029	0.0150618	G1	#N/A	#N/A	#N/A	de novo demethylation OSKM	0	0	0	0
cg23370710	0.694598	0.737928	0.647679	0.72072	0.732801	0.770451	0.7266	0.572608	0.689719	0.640343	0.873142	0.910681	0.881257	0.920866	0.891289	0.917494	0.933893	0.834112	0.842849	0.918939	0.714161	0.82145	0.058854	0.0195878	0.0003996	0.032133	0.00853651	0.699234	0.909247	-0.210013	chr7	47354947	47354948	0.756743	0.826302	-0.0695595	G1	#N/A	#N/A	#N/A	de novo demethylation OSKM	TNS3	NM_022748	Body	0
cg03721528	0.641126	0.89946	0.783154	0.818546	0.605252	0.643361	0.880284	0.68787	0.840304	0.892896	0.913458	0.531115	0.650723	0.620831	0.537497	0.431942	0.509843	0.780419	0.830151	0.823748	0.825952	0.807498	0.112379	0.0789571	0.0047952	0.0312338	0.0302958	0.755484	0.546992	0.208493	chr7	120967900	120967901	0.903177	0.813554	0.0896231	G1	#N/A	#N/A	#N/A	de novo demethylation OSLN	WNT16;WNT16	NM_057168;NM_016087	TSS1500;Body	N_Shore	C-DMR
cg25422758	0.733649	0.79418	0.768737	0.77208	0.680911	0.731357	0.834424	0.768304	0.821059	0.939103	0.926513	0.545612	0.654975	0.581093	0.532488	0.519368	0.491588	0.785524	0.79937	0.841332	0.813407	0.78232	0.0474754	0.0575455	0.0003996	0.0103774	0.00853651	0.767189	0.554187	0.213002	chr7	120438364	120438365	0.932808	0.804391	0.128417	G1	#N/A	#N/A	#N/A	de novo demethylation OSLN	TSPAN12	NM_012338	Body	0
cg09380000	0.810404	0.709491	0.871302	0.889182	0.758321	0.712143	0.971896	0.984027	0.943709	0.987821	0.986277	0.675326	0.738556	0.72721	0.593271	0.539173	0.498092	0.85345	0.886529	0.934876	0.901504	0.929998	0.10742	0.100275	0.0047952	0.0304343	0.0302958	0.850053	0.628605	0.221448	chr7	2650132	2650133	0.987049	0.901272	0.0857775	G1	#N/A	#N/A	#N/A	de novo demethylation OSLN	IQCE;IQCE	NM_152558;NM_001100390	3'UTR;3'UTR	0
cg24889058	0.751118	0.824873	0.859839	0.752156	0.619787	0.777197	0.864142	0.799243	0.855203	0.581065	0.652317	0.552104	0.638334	0.661443	0.530157	0.429378	0.568825	0.774871	0.82527	0.838836	0.783509	0.83763	0.0774622	0.0830078	0.0015984	0.0187307	0.0168201	0.789284	0.563374	0.225911	chr7	136610019	136610020	0.616691	0.812023	-0.195332	G1	#N/A	#N/A	#N/A	de novo demethylation OSLN	CHRM2;CHRM2;CHRM2;CHRM2;CHRM2;CHRM2;CHRM2;CHRM2	NM_001006631;NM_000739;NM_001006627;NM_001006628;NM_001006629;NM_001006632;NM_001006630;NM_001006626	5'UTR;5'UTR;5'UTR;5'UTR;5'UTR;5'UTR;5'UTR;5'UTR	0
cg07884255	0.635254	0.892678	0.808015	0.787354	0.462006	0.614306	0.889291	0.66255	0.80204	0.824651	0.91077	0.477847	0.658215	0.545491	0.514736	0.306526	0.416671	0.82316	0.823605	0.897584	0.838598	0.834679	0.14366	0.119252	0.011988	0.0491195	0.0487601	0.728166	0.486581	0.241585	chr7	33804562	33804563	0.867711	0.843525	0.0241856	G1	#N/A	#N/A	#N/A	de novo demethylation OSLN	0	0	0	0
cg23635728	0.77	0.870843	0.864922	0.864377	0.598132	0.809808	0.922256	0.79119	0.892653	0.979239	0.975106	0.570471	0.650182	0.645434	0.591773	0.387671	0.597564	0.869383	0.88002	0.889031	0.884898	0.878563	0.0968016	0.0964454	0.0015984	0.0172994	0.0168201	0.820465	0.573849	0.246615	chr7	33765409	33765410	0.977172	0.880379	0.0967934	G1	#N/A	#N/A	#N/A	de novo demethylation OSLN	0	0	0	0
cg26676326	0.923538	0.987843	0.954417	0.9472	0.964277	0.960763	0.946934	0.980702	0.969513	0.941691	0.687229	0.695262	0.703194	0.722369	0.714014	0.689007	0.693589	0.880436	0.918963	0.940242	0.877965	0.869452	0.0193836	0.0129668	0.0003996	0.00888058	0.00853651	0.959465	0.702906	0.256559	chr7	539977	539978	0.81446	0.897412	-0.0829515	G1	#N/A	#N/A	#N/A	de novo demethylation OSLN	PDGFA;PDGFA	NM_033023;NM_002607	Body;3'UTR	0
cg08561253	0.940775	0.663182	0.939534	0.957813	0.918863	0.910019	0.954768	0.581114	0.927833	0.962656	0.635959	0.580304	0.487734	0.577364	0.524089	0.601766	0.724831	0.839797	0.854599	0.862537	0.877262	0.831867	0.140605	0.0813054	0.0027972	0.022771	0.0225641	0.865989	0.582681	0.283308	chr7	95067707	95067708	0.799308	0.853213	-0.0539047	G1	#N/A	#N/A	#N/A	de novo demethylation OSLN	0	0	0	S_Shelf
cg03779213	0.929258	0.93046	0.885048	0.938996	0.94529	0.897702	0.916972	0.895958	0.930882	0.949457	0.542857	0.616558	0.636381	0.641897	0.692001	0.592236	0.536027	0.817873	0.858943	0.864029	0.891317	0.838654	0.0212431	0.0524636	0.0003996	0.00936857	0.00853651	0.918952	0.619183	0.299769	chr7	106662131	106662132	0.746157	0.854163	-0.108007	G1	#N/A	#N/A	#N/A	de novo demethylation OSLN	0	0	0	0
cg17466637	0.893973	0.946169	0.969545	0.914113	0.966306	0.900901	0.959018	0.916869	0.944883	0.949276	0.705278	0.575053	0.648921	0.625182	0.643281	0.624184	0.6004	0.842568	0.884076	0.896712	0.872417	0.851137	0.0286846	0.0276613	0.0003996	0.00870653	0.00853651	0.934642	0.619503	0.315138	chr7	138148516	138148517	0.827277	0.869382	-0.042105	G1	#N/A	#N/A	#N/A	de novo demethylation OSLN	TRIM24;TRIM24	NM_003852;NM_015905	Body;Body	S_Shelf
cg13979581	0.840455	0.837144	0.825836	0.839085	0.839125	0.837	0.82033	0.806006	0.850019	0.827444	0.433885	0.490899	0.492197	0.503822	0.498351	0.500066	0.502242	0.775271	0.798103	0.835363	0.822234	0.78726	0.0131957	0.00529814	0.0003996	0.0105426	0.00853651	0.832778	0.49793	0.334848	chr7	127222520	127222521	0.630665	0.803646	-0.172982	G1	#N/A	#N/A	#N/A	de novo demethylation OSLN	GCC1	NM_024523	Body	N_Shelf			T-DMR
cg08776711	0.927129	0.900067	0.91308	0.917518	0.92488	0.902754	0.914031	0.880375	0.934388	0.889177	0.616574	0.570333	0.578267	0.561819	0.549126	0.579446	0.530421	0.849576	0.870349	0.903247	0.842391	0.851561	0.0164144	0.0189754	0.0003996	0.00881824	0.00853651	0.912691	0.561569	0.351123	chr7	137107033	137107034	0.752876	0.863425	-0.110549	G1	#N/A	#N/A	#N/A	de novo demethylation OSLN	DGKI	NM_004717	Body	0
cg14141549	0.874619	0.896582	0.922327	0.85426	0.879795	0.884829	0.917489	0.82107	0.872171	0.858395	0.462308	0.689166	0.596667	0.605683	0.404595	0.453042	0.357185	0.785197	0.85028	0.848637	0.816447	0.79489	0.0310639	0.131237	0.0003996	0.00998761	0.00853651	0.880349	0.517723	0.362626	chr7	157919408	157919409	0.660352	0.81909	-0.158738	G1	#N/A	#N/A	#N/A	de novo demethylation OSLN	PTPRN2;PTPRN2;PTPRN2	NM_002847;NM_130842;NM_130843	Body;Body;Body	Island
cg15334096	0.915877	0.909257	0.878446	0.901505	0.890874	0.857259	0.863923	0.914667	0.922564	0.811888	0.498228	0.461867	0.507125	0.509286	0.511548	0.486683	0.528071	0.789375	0.83657	0.840304	0.804621	0.835874	0.0237412	0.023179	0.0003996	0.0104369	0.00853651	0.89493	0.500763	0.394167	chr7	157730196	157730197	0.655058	0.821349	-0.166291	G1	#N/A	#N/A	#N/A	de novo demethylation OSLN	PTPRN2;PTPRN2;PTPRN2	NM_002847;NM_130842;NM_130843	Body;Body;Body	0
cg21842920	0.924893	0.898362	0.91497	0.884602	0.906555	0.91265	0.946357	0.916281	0.922469	0.834542	0.528522	0.496842	0.535894	0.512416	0.446409	0.525755	0.55414	0.85508	0.89052	0.885404	0.831087	0.853776	0.0173544	0.0375978	0.0003996	0.00979866	0.00853651	0.914127	0.51191	0.402217	chr7	968493	968494	0.681532	0.863174	-0.181642	G1	#N/A	#N/A	#N/A	de novo demethylation OSLN	ADAP1	NM_006869	Body	S_Shelf
cg05867499	0.855881	0.862684	0.852336	0.895271	0.748729	0.873195	0.837786	0.881556	0.953144	0.940713	0.922655	0.405186	0.592081	0.273928	0.401141	0.554192	0.505872	0.777956	0.901496	0.894119	0.837887	0.827425	0.0541631	0.117802	0.0003996	0.00927082	0.00853651	0.862287	0.4554	0.406887	chr7	4848814	4848815	0.931684	0.847777	0.0839072	G1	#N/A	#N/A	#N/A	de novo demethylation OSLN	RADIL	NM_018059	Body	Island
cg25877019	0.910691	0.778851	0.94493	0.931815	0.97117	0.963129	0.906425	0.954309	0.942695	0.934436	0.462749	0.478287	0.458527	0.498864	0.509568	0.495269	0.523486	0.785249	0.827918	0.836843	0.798885	0.801007	0.0581611	0.0229882	0.0003996	0.00902506	0.00853651	0.922668	0.494	0.428668	chr7	4803615	4803616	0.698592	0.80998	-0.111388	G1	#N/A	#N/A	#N/A	de novo demethylation OSLN	FOXK1	NM_001037165	3'UTR	S_Shore
cg25469351	0.939848	0.970162	0.946841	0.94728	0.942766	0.886767	0.93899	0.953544	0.901403	0.964133	0.414406	0.429455	0.424211	0.413735	0.450978	0.454359	0.419261	0.787277	0.818958	0.829146	0.785272	0.780012	0.0260014	0.0168711	0.0003996	0.00898277	0.00853651	0.9364	0.432	0.5044	chr7	6191921	6191922	0.68927	0.800133	-0.110863	G1	#N/A	#N/A	#N/A	de novo demethylation OSLN	USP42	NM_032172	Body	N_Shore
cg04314711	0.820925	0.797662	0.785763	0.851114	0.69195	0.887999	0.788868	0.6689	0.912827	0.899313	0.935584	0.196011	0.475382	0.0908326	0.220279	0.319101	0.399357	0.775836	0.905452	0.902231	0.816414	0.827151	0.0811744	0.14162	0.0003996	0.0104299	0.00853651	0.800667	0.283494	0.517174	chr7	4848934	4848935	0.917449	0.845417	0.0720319	G1	#N/A	#N/A	#N/A	de novo demethylation OSLN	RADIL	NM_018059	Body	Island
cg13264159	0.314384	0.136353	0.291156	0.379726	0.193276	0.347869	0.22406	0.252263	0.189589	0.984853	0.957277	0.925225	0.965172	0.903074	0.923309	0.933355	0.943439	0.850252	0.868477	0.839571	0.817666	0.817642	0.0806373	0.0209323	0.0003996	0.0418875	0.00853651	0.258742	0.932262	-0.67352	chr8	625131	625132	0.971065	0.838722	0.132343	G1	#N/A	#N/A	#N/A	de novo demethylation OSKM	ERICH1	NM_207332	Body	Island
cg24990283	0.524302	0.58199	0.451069	0.502391	0.616293	0.422706	0.518724	0.515187	0.520318	0.615235	0.902675	0.898631	0.887366	0.904984	0.861543	0.900554	0.903616	0.805547	0.851685	0.854541	0.799069	0.814645	0.0587421	0.0165294	0.0003996	0.0264483	0.00853651	0.516998	0.892782	-0.375785	chr8	52874692	52874693	0.758955	0.825097	-0.0661426	G1	#N/A	#N/A	#N/A	de novo demethylation OSKM	0	0	0	0
cg17594632	0.451314	0.674498	0.645462	0.573601	0.652967	0.620549	0.572253	0.543662	0.603542	0.549982	0.934832	0.937009	0.929479	0.912956	0.982713	0.911146	0.903126	0.838336	0.875664	0.891726	0.860857	0.844105	0.0681691	0.0289623	0.0003996	0.0184353	0.00853651	0.593094	0.929405	-0.33631	chr8	103671986	103671987	0.742407	0.862138	-0.11973	G1	#N/A	#N/A	#N/A	de novo demethylation OSKM	0	0	0	S_Shelf
cg02938066	0.636008	0.610134	0.614348	0.580228	0.594323	0.596015	0.584064	0.640337	0.80792	0.519889	0.881484	0.900571	0.899159	0.907765	0.89814	0.892413	0.887897	0.862586	0.848825	0.743805	0.84695	0.836877	0.0702214	0.00686908	0.0003996	0.0237833	0.00853651	0.629264	0.897657	-0.268393	chr8	145657956	145657957	0.700687	0.827808	-0.127122	G1	#N/A	#N/A	#N/A	de novo demethylation OSKM	NFKBIL2	NM_013432	Body	S_Shelf
cg13618529	0.811803	0.719808	0.507435	0.67825	0.859365	0.839283	0.439721	0.504535	0.430161	0.881765	0.902897	0.92839	0.73975	0.924998	0.906923	0.910429	0.917767	0.846479	0.838464	0.897779	0.839428	0.868357	0.175053	0.0731104	0.0027972	0.0261062	0.0225641	0.643374	0.888043	-0.24467	chr8	32334811	32334812	0.892331	0.858101	0.0342301	G1	#N/A	#N/A	#N/A	de novo demethylation OSKM	NRG1	NM_013962	Body	0
cg03656863	0.562492	0.745129	0.400307	0.455342	0.650842	0.724181	0.306802	0.541634	0.279696	0.632906	0.683604	0.778367	0.543793	0.812374	0.757392	0.785382	0.821179	0.786465	0.811498	0.851061	0.803143	0.775047	0.170826	0.103527	0.0047952	0.0360585	0.0302958	0.518492	0.749748	-0.231257	chr8	67467992	67467993	0.658255	0.805443	-0.147188	G1	#N/A	#N/A	#N/A	de novo demethylation OSKM	0	0	0	0
cg20041597	0.724219	0.549733	0.759476	0.709362	0.639135	0.529809	0.724237	0.92196	0.701935	0.933318	0.921383	0.941458	0.965982	0.749454	0.909711	0.945909	0.93237	0.894029	0.904264	0.932856	0.889803	0.866906	0.116801	0.0795621	0.0027972	0.0238345	0.0225641	0.695541	0.907481	-0.21194	chr8	117962470	117962471	0.927351	0.897572	0.0297792	G1	#N/A	#N/A	#N/A	de novo demethylation OSKM	0	0	0	0
cg13153009	0.911546	0.863379	0.687102	0.742852	0.791699	0.855079	0.500619	0.442117	0.656455	0.877938	0.944652	0.959045	0.851396	0.940309	0.910318	0.941967	0.940515	0.833447	0.877324	0.925478	0.870656	0.864366	0.162608	0.0388541	0.0047952	0.0332323	0.0302958	0.716761	0.923925	-0.207164	chr8	144561626	144561627	0.911295	0.874254	0.0370408	G1	#N/A	#N/A	#N/A	de novo demethylation OSKM	ZC3H3	NM_015117	Body	N_Shelf
cg07744648	0.713284	0.634906	0.734064	0.771742	0.369396	0.692192	0.595098	0.294781	0.865729	0.837001	0.888605	0.894745	0.837176	0.821426	0.86243	0.773537	0.823819	0.846324	0.801836	0.900656	0.83839	0.761983	0.186689	0.041017	0.00759241	0.0409136	0.0388127	0.630132	0.835522	-0.20539	chr8	98841383	98841384	0.862803	0.829838	0.0329649	G1	#N/A	#N/A	#N/A	de novo demethylation OSKM	LAPTM4B	NM_018407	Body	0
cg02241924	0.71982	0.68263	0.737212	0.830544	0.583253	0.896259	0.951581	0.83306	0.890995	0.644883	0.824074	0.53947	0.736116	0.531058	0.545801	0.514165	0.524665	0.798824	0.882622	0.844832	0.848258	0.80798	0.118878	0.0844559	0.0027972	0.0228745	0.0225641	0.791706	0.565212	0.226494	chr8	122166424	122166425	0.734479	0.836503	-0.102024	G1	#N/A	#N/A	#N/A	de novo demethylation OSLN	0	0	0	0
cg01940297	0.682023	0.756812	0.816261	0.689004	0.483122	0.684624	0.883779	0.655126	0.819062	0.913977	0.918177	0.514003	0.501687	0.559998	0.43035	0.364783	0.531088	0.775877	0.803863	0.86864	0.809077	0.814896	0.117909	0.0725208	0.0047952	0.0312078	0.0302958	0.718868	0.483651	0.235217	chr8	129061191	129061192	0.916077	0.814471	0.101606	G1	#N/A	#N/A	#N/A	de novo demethylation OSLN	MIR1207;PVT1	NR_031612;NR_003367	TSS1500;Body	0
cg22912485	0.649772	0.747302	0.792489	0.7816	0.60543	0.689396	0.903488	0.764418	0.868063	0.938276	0.933779	0.516352	0.658748	0.544629	0.48908	0.354002	0.504882	0.828438	0.823892	0.843448	0.856546	0.846404	0.0967185	0.0981376	0.0015984	0.0176038	0.0168201	0.755773	0.511282	0.244491	chr8	57896881	57896882	0.936027	0.839746	0.0962816	G1	#N/A	#N/A	#N/A	de novo demethylation OSLN	IMPAD1	NM_017813	Body	0
cg23205629	0.579776	0.822713	0.73327	0.626759	0.529275	0.598517	0.802409	0.737586	0.853669	0.841125	0.724808	0.367149	0.556148	0.506512	0.432265	0.169095	0.364804	0.837526	0.796088	0.88109	0.829677	0.776643	0.117747	0.135941	0.000799201	0.0129492	0.0118126	0.698219	0.399329	0.298891	chr8	33421410	33421411	0.782966	0.824205	-0.0412385	G1	#N/A	#N/A	#N/A	de novo demethylation OSLN	RNF122	NM_024787	Body	N_Shelf
cg08790301	0.90443	0.888002	0.883428	0.903456	0.883059	0.852776	0.923876	0.824942	0.882073	0.913388	0.649571	0.551956	0.61543	0.608972	0.470978	0.592181	0.546825	0.827773	0.866254	0.820347	0.818663	0.800973	0.0292804	0.0539516	0.0003996	0.00879765	0.00853651	0.882894	0.564391	0.318503	chr8	30318172	30318173	0.78148	0.826802	-0.0453224	G1	#N/A	#N/A	#N/A	de novo demethylation OSLN	RBPMS;RBPMS;RBPMS;RBPMS	NM_001008712;NM_001008710;NM_001008711;NM_006867	Body;Body;Body;Body	0
cg18118834	0.841283	0.779952	0.969238	0.920333	0.784962	0.833665	0.916723	0.919101	0.949785	0.890127	0.49957	0.579963	0.585247	0.599811	0.487073	0.49908	0.498381	0.806831	0.839279	0.851991	0.809835	0.831714	0.0707306	0.0517964	0.0003996	0.0101255	0.00853651	0.879449	0.541593	0.337857	chr8	31883729	31883730	0.694849	0.82793	-0.133081	G1	#N/A	#N/A	#N/A	de novo demethylation OSLN	NRG1	NM_013962	Body	0
cg23407520	0.96164	0.912406	0.938048	0.972333	0.93677	0.944278	0.92561	0.951278	0.918732	0.894285	0.573058	0.59513	0.548026	0.581246	0.644625	0.580229	0.612858	0.865771	0.915816	0.917855	0.904648	0.929493	0.0196665	0.032818	0.0003996	0.00875887	0.00853651	0.940122	0.593686	0.346436	chr8	4979250	4979251	0.733672	0.906717	-0.173045	G1	#N/A	#N/A	#N/A	de novo demethylation OSLN	0	0	0	N_Shore
cg08275953	0.867914	0.860266	0.941034	0.89237	0.890201	0.887643	0.922293	0.937506	0.921837	0.908777	0.551235	0.524134	0.538202	0.584775	0.519434	0.56934	0.581956	0.804229	0.846836	0.859314	0.816665	0.816117	0.0294328	0.0293054	0.0003996	0.0113213	0.00853651	0.90234	0.552974	0.349367	chr8	123050092	123050093	0.730006	0.828632	-0.0986264	G1	#N/A	#N/A	#N/A	de novo demethylation OSLN	0	0	0	0
cg11091397	0.96072	0.92378	0.934108	0.963317	0.922984	0.966434	0.939914	0.913566	0.964651	0.911427	0.605359	0.640635	0.694126	0.670927	0.550469	0.637713	0.359791	0.86281	0.913112	0.926338	0.853859	0.875238	0.0208239	0.123903	0.0003996	0.00887769	0.00853651	0.943275	0.592277	0.350998	chr8	35979179	35979180	0.758393	0.886271	-0.127878	G1	#N/A	#N/A	#N/A	de novo demethylation OSLN	0	0	0	0
cg00837987	0.982617	0.979896	0.991663	0.969032	0.977052	0.934862	0.97271	0.977529	0.992204	0.979351	0.737765	0.801418	0.637983	0.522519	0.278106	0.71651	0.660575	0.921354	0.94579	0.945649	0.893654	0.910513	0.0170199	0.183753	0.0003996	0.00865619	0.00853651	0.975285	0.602852	0.372433	chr8	588849	588850	0.858558	0.923392	-0.0648339	G1	#N/A	#N/A	#N/A	de novo demethylation OSLN	0	0	0	0
cg06292444	0.941644	0.901863	0.940892	0.949667	0.964099	0.943507	0.923387	0.93898	0.946875	0.934146	0.540907	0.565271	0.565127	0.551538	0.56578	0.548683	0.575581	0.863656	0.874075	0.91409	0.89126	0.874451	0.0175342	0.0100598	0.0003996	0.00906548	0.00853651	0.93899	0.561997	0.376994	chr8	42611544	42611545	0.737527	0.883506	-0.14598	G1	#N/A	#N/A	#N/A	de novo demethylation OSLN	CHRNA6	NM_004198	Body	0
cg06703844	0.93046	0.945315	0.959398	0.938591	0.939628	0.957521	0.930159	0.970508	0.954299	0.908843	0.501042	0.548995	0.565238	0.549707	0.569812	0.572002	0.607288	0.855236	0.841504	0.907932	0.833973	0.847915	0.0139396	0.0212702	0.0003996	0.00912528	0.00853651	0.94732	0.56884	0.37848	chr8	142263798	142263799	0.704942	0.857312	-0.15237	G1	#N/A	#N/A	#N/A	de novo demethylation OSLN	0	0	0	N_Shore
cg16277922	0.955645	0.804206	0.949249	0.93313	0.948125	0.961624	0.93435	0.935417	0.942878	0.938191	0.696687	0.737561	0	0.723984	0.504828	0.500163	0.621352	0.795838	0.86019	0.884323	0.831561	0.793876	0.0479603	0.272054	0.0003996	0.00890591	0.00853651	0.929403	0.514648	0.414755	chr8	131349729	131349730	0.817439	0.833157	-0.0157188	G1	#N/A	#N/A	#N/A	de novo demethylation OSLN	ASAP1	NM_018482	Body	0
cg12285085	0.917857	0.934336	0.928867	0.940501	0.944994	0.922074	0.9243	0.983375	0.929068	0.855127	0.490947	0.517747	0.476836	0.48597	0.51238	0.495352	0.500655	0.789443	0.842383	0.871883	0.826136	0.806604	0.0197073	0.0155129	0.0003996	0.00958972	0.00853651	0.936152	0.498157	0.437996	chr8	96418790	96418791	0.673037	0.82729	-0.154253	G1	#N/A	#N/A	#N/A	de novo demethylation OSLN	0	0	0	0
cg14185104	0.823883	0.80472	0.701477	0.710691	0.832111	0.839553	0.783496	0	0.624046	0.807597	0.910704	0.832714	0.865161	0.941044	0.922631	0.886458	0.947954	0.743609	0.84894	0.84387	0.807324	0.790025	0.265164	0.0456469	0.000799201	0.013038	0.0118126	0.679997	0.899327	-0.21933	chr9	128649813	128649814	0.859151	0.806754	0.0523971	G1	#N/A	#N/A	#N/A	de novo demethylation OSKM	PBX3;PBX3;PBX3;PBX3	NM_001134778;NR_024123;NM_006195;NR_024122	Body;Body;Body;Body	0
cg13841627	0.750945	0.628777	0.60627	0.649498	0.729818	0.812252	0.569942	0.608806	0.4352	0.84641	0.643298	0.905039	0.793163	0.833418	0.872342	0.842831	0.885689	0.837069	0.851703	0.895805	0.881519	0.84722	0.111307	0.0404551	0.000799201	0.0147303	0.0118126	0.643501	0.855414	-0.211913	chr9	75242529	75242530	0.744854	0.862663	-0.117809	G1	#N/A	#N/A	#N/A	de novo demethylation OSKM	TMC1	NM_138691	5'UTR	0
cg13521643	0.916333	0.950897	0.906334	0.898855	0.909991	0.920719	0.92786	0.920533	0.958693	0.967026	0.783074	0.654829	0.846192	0.636653	0.652552	0.767621	0.69111	0.850675	0.882741	0.881595	0.841815	0.879681	0.0198759	0.0823758	0.0003996	0.00874975	0.00853651	0.923357	0.708159	0.215198	chr9	114428306	114428307	0.87505	0.867301	0.0077486	G1	#N/A	#N/A	#N/A	de novo demethylation OSLN	GNG10;DNAJC25-GNG10	NM_001017998;NM_004125	Body;Body	S_Shelf
cg13814351	0.737672	0.860541	0.803322	0.704484	0.625546	0.863057	0.91302	0.882496	0.736831	0.572417	0.788851	0.584356	0.566643	0.633271	0.579485	0.459041	0.601604	0.83214	0.874772	0.883417	0.851124	0.838898	0.0962232	0.05936	0.000799201	0.0141679	0.0118126	0.791886	0.570733	0.221152	chr9	136446836	136446837	0.680634	0.85607	-0.175436	G1	#N/A	#N/A	#N/A	de novo demethylation OSLN	FAM163B	NM_001080515	TSS1500	S_Shelf
cg13601659	0.796668	0.788485	0.872809	0.786379	0.676601	0.814083	0.943723	0.923851	0.906035	0.939666	0.958947	0.562219	0.710365	0.648855	0.590191	0.481301	0.529404	0.874069	0.906274	0.899339	0.907682	0.897606	0.0849345	0.0826542	0.000799201	0.0119823	0.0118126	0.834293	0.587056	0.247237	chr9	98979119	98979120	0.949306	0.896994	0.0523122	G1	#N/A	#N/A	#N/A	de novo demethylation OSLN	0	0	0	N_Shore
cg14624563	0.935564	0.954825	0.936682	0.916129	0.948567	0.930835	0.973775	0.931359	0.97062	0.958694	0.59044	0.566457	0.604126	0.566754	0.610831	0.573412	0.570101	0.774773	0.867563	0.882003	0.836147	0.859054	0.019259	0.0200506	0.0003996	0.00938628	0.00853651	0.944262	0.581947	0.362315	chr9	74521402	74521403	0.774567	0.843908	-0.0693408	G1	#N/A	#N/A	#N/A	de novo demethylation OSLN	FAM108B1;FAM108B1	NM_016014;NM_001025780	5'UTR;5'UTR	N_Shelf
cg14369518	0.883645	0.887859	0.891504	0.938301	0.907363	0.866383	0.922291	0.924289	0.907578	0.866614	0.496133	0.513175	0.530582	0.523984	0.533242	0.510673	0.497311	0.828424	0.870984	0.835904	0.809851	0.825371	0.0228795	0.0136476	0.0003996	0.00943408	0.00853651	0.903246	0.518161	0.385085	chr9	140272991	140272992	0.681373	0.834107	-0.152733	G1	#N/A	#N/A	#N/A	de novo demethylation OSLN	EXD3	NM_017820	Body	N_Shore
cg26981881	0.913828	0.877227	0.918694	0.917045	0.915192	0.954542	0.945678	0.965447	0.93315	0.913182	0.577596	0.521976	0.564977	0.516301	0.546725	0.512819	0.576352	0.786896	0.877805	0.890954	0.850369	0.821396	0.0264131	0.0268913	0.0003996	0.00951457	0.00853651	0.926756	0.539858	0.386898	chr9	117903424	117903425	0.745389	0.845484	-0.100095	G1	#N/A	#N/A	#N/A	de novo demethylation OSLN	41244	NM_017418	TSS1500	0
cg13817358	0.954278	0.947874	0.959493	0.922981	0.949719	0.931849	0.892229	0.80092	0.943207	0.885315	0.52482	0.522452	0.463494	0.413504	0.504988	0.501788	0.47198	0.827825	0.84929	0.798325	0.814097	0.841263	0.0499718	0.0391388	0.0003996	0.00914973	0.00853651	0.922506	0.479701	0.442805	chr9	134903033	134903034	0.705068	0.82616	-0.121092	G1	#N/A	#N/A	#N/A	de novo demethylation OSLN	MED27	NM_004269	Body	0
cg26059397	0.617968	0.419363	0.619979	0.561525	0.598236	0.543457	0.544404	0.557528	0.558277	0.520651	0.854779	0.885628	0.907213	0.89244	0.887687	0.879756	0.909578	0.780034	0.818011	0.860147	0.81947	0.840919	0.0598807	0.0121002	0.0003996	0.0199679	0.00853651	0.55786	0.893717	-0.335857	chrX	101645987	101645988	0.687715	0.823716	-0.136001	G1	#N/A	#N/A	#N/A	de novo demethylation OSKM	NXF2;NXF2B;NXF2	NM_017809;NM_001099686;NM_022053	5'UTR;5'UTR;5'UTR	0
cg02424254	0.948356	0.913099	0.883418	0.886652	0.862475	0.906336	0.900985	0.84204	0.840572	0.941261	0.882069	0.717894	0.589014	0.611728	0.502015	0.771848	0.800347	0.787682	0.808317	0.800618	0.823559	0.807279	0.0350114	0.116368	0.0003996	0.0102953	0.00853651	0.887104	0.665474	0.221629	chrX	118587302	118587303	0.911665	0.805491	0.106174	G1	#N/A	#N/A	#N/A	de novo demethylation OSLN	SLC25A43	NM_145305	3'UTR	0
cg05411132	0.959036	0.722918	0.949297	0.844972	0.807918	0.819768	0.844282	0.748336	0.972165	0.755173	0.591252	0.762154	0.631099	0.74845	0.206409	0.504993	0.718245	0.857182	0.883477	0.899739	0.823304	0.791311	0.0907349	0.213112	0.0047952	0.0314601	0.0302958	0.852077	0.595225	0.256852	chrX	99195115	99195116	0.673213	0.851002	-0.17779	G1	#N/A	#N/A	#N/A	de novo demethylation OSLN	LOC442459	NR_024608	TSS1500	S_Shore
cg06068891	0.855476	0.677486	0.917557	0.79754	0.764393	0.778363	0.791223	0.735965	0.881906	0.937135	0.637919	0.517992	0.62142	0.55428	0.477007	0.552354	0.490749	0.867347	0.854931	0.838548	0.769865	0.844217	0.0746116	0.0524394	0.0003996	0.00920367	0.00853651	0.79999	0.535634	0.264356	chrX	135228207	135228208	0.787527	0.834982	-0.0474547	G1	#N/A	#N/A	#N/A	de novo demethylation OSLN	FHL1;FHL1;FHL1;FHL1	NM_001159702;NM_001449;NM_001159703;NR_027621	TSS1500;TSS1500;TSS1500;TSS1500	N_Shore
cg11277105	0.946995	0.930019	0.938427	0.91772	0.900743	0.961929	0.963088	0.947759	0.928508	0.972787	0.346746	0.724887	0.746764	0.575886	0.502486	0.652761	0.761806	0.879481	0.877438	0.891042	0.816287	0.819138	0.0203908	0.103959	0.0003996	0.00957879	0.00853651	0.937243	0.660765	0.276478	chrX	3796054	3796055	0.659767	0.856677	-0.19691	G1	#N/A	#N/A	#N/A	de novo demethylation OSLN	0	0	0	S_Shore
cg22260627	0.721354	0.724995	0.873307	0.754761	0.805483	0.839354	0.788406	0.804028	0.852837	0.87331	0.545941	0.346559	0.460323	0.228877	0.12384	0.471847	0.737652	0.781862	0.828105	0.792531	0.833055	0.814488	0.0543287	0.214967	0.0015984	0.017089	0.0168201	0.796058	0.39485	0.401208	chrX	118929009	118929010	0.709626	0.810008	-0.100383	G1	#N/A	#N/A	#N/A	de novo demethylation OSLN	0	0	0	S_Shelf
cg04324607	0.942138	0.942863	0.920412	0.949735	0.917617	0.936524	0.923945	0.739623	0.927959	0.912242	0.363931	0	0	0.0606592	0.609159	0.282516	0	0.815381	0.85285	0.839549	0.807557	0.827774	0.0652819	0.246338	0.0003996	0.00912376	0.00853651	0.911202	0.158722	0.752479	chrX	9960206	9960207	0.638087	0.828622	-0.190535	G1	#N/A	#N/A	#N/A	de novo demethylation OSLN	0	0	0	Island
cg13902210	0.19613	0.0168799	0.0141074	0.0179918	0.317155	0.0515087	0.0818251	0.091375	0.202148	0.0653723	0.23431	0.229124	0.409376	0.312622	0.393842	0.334164	0.317376	0.0322103	0.106443	0.0218809	0.019446	0.0467469	0.105899	0.0647854	0.0015984	0.0222757	0.0168201	0.109902	0.332751	-0.222848	chr1	110754436	110754437	0.149841	0.0453455	0.104495	#N/A	G2	#N/A	#N/A	de novo methylation OSLN	KCNC4;KCNC4;KCNC4	NM_001039574;NM_004978;NM_153763	1stExon;1stExon;1stExon	Island
cg25012577	0.407219	0.602358	0.464172	0.462485	0.375452	0.448744	0.447297	0.457177	0.540094	0.101432	0.135918	0.221571	0.353906	0.247831	0.180506	0.285966	0.305165	0.191874	0.165473	0.202508	0.193631	0.199425	0.067514	0.0620858	0.0003996	0.0282243	0.00853651	0.467222	0.265824	0.201398	chr1	154600682	154600683	0.118675	0.190582	-0.071907	#N/A	G2	#N/A	#N/A	de novo methylation OSKM	ADAR	NM_001025107	TSS1500	S_Shore
cg26690034	0.215201	0.361611	0.133552	0.506852	0.0890562	0.187175	0.0976705	0.125582	0.211844	0.0685696	0.00200416	0.00411966	0.0115621	0.00557813	0.00252318	0.0112181	0.0145632	0.338016	0.00985673	0.0077447	0.171636	0	0.137709	0.00482971	0.0003996	0.0387396	0.00853651	0.214283	0.00826072	0.206022	chr1	75198963	75198964	0.0352869	0.105451	-0.0701638	#N/A	G2	#N/A	#N/A	de novo methylation OSKM	CRYZ;CRYZ;CRYZ;TYW3;TYW3;CRYZ;CRYZ;CRYZ;TYW3;CRYZ;CRYZ	NM_001130043;NM_001134759;NM_001130043;NM_138467;NR_027962;NM_001889;NM_001130042;NM_001130042;NM_001162916;NM_001889;NM_001134759	5'UTR;1stExon;1stExon;1stExon;Body;5'UTR;5'UTR;1stExon;1stExon;1stExon;5'UTR	0
cg02709834	0.175814	0.435111	0.162974	0.562761	0.077559	0.11703	0.230229	0.0493266	0.175436	0.0829048	0.00979178	0.0138179	0.0109108	0.0108168	0.00218348	0.00796634	0.0154189	0.470997	0.0450299	0.0294561	0.263595	0.0402192	0.169952	0.00470031	0.0003996	0.0388636	0.00853651	0.220693	0.0101857	0.210508	chr1	75198841	75198842	0.0463483	0.169859	-0.123511	#N/A	G2	#N/A	#N/A	de novo methylation OSKM	CRYZ;TYW3;CRYZ;CRYZ;TYW3;CRYZ;CRYZ;CRYZ;TYW3;TYW3;CRYZ;CRYZ;TYW3	NM_001130043;NR_027962;NM_001134759;NM_001130043;NM_138467;NM_001889;NM_001130042;NM_001130042;NM_001162916;NM_138467;NM_001889;NM_001134759;NM_001162916	5'UTR;TSS200;1stExon;1stExon;1stExon;5'UTR;5'UTR;1stExon;1stExon;5'UTR;1stExon;5'UTR;5'UTR	0
cg12731349	0.156066	0.0977299	0.311908	0.164148	0.290091	0.290429	0.297904	0.488024	0.261214	0.138064	0.0612885	0.0244231	0.099176	0.035527	0.0383416	0.0453548	0.0587014	0.0352072	0.0629205	0.0554991	0.0760693	0.0551979	0.114152	0.0265132	0.000799201	0.0151805	0.0118126	0.261946	0.050254	0.211692	chr1	204159619	204159620	0.0996762	0.0569788	0.0426975	#N/A	G2	#N/A	#N/A	de novo methylation OSKM	KISS1	NM_002256	Body	Island
cg13966710	0.315026	0.249867	0.329158	0.332143	0.213673	0.365289	0.38294	0.445318	0.330182	0.0540986	0.128259	0.111587	0.0965078	0.101465	0.0677962	0.104194	0.18152	0.13403	0.137371	0.123539	0.164217	0.13542	0.0684877	0.0379098	0.0003996	0.0370456	0.00853651	0.329288	0.110512	0.218777	chr1	113392781	113392782	0.0911786	0.138916	-0.0477369	#N/A	G2	#N/A	#N/A	de novo methylation OSKM	0	0	0	Island
cg04250926	0.21777	0.708347	0.252169	0.584632	0.152503	0.158825	0.254427	0.164212	0.162276	0.117201	0.0731497	0.0539675	0.0875462	0.0635993	0.105855	0.0825225	0.0538003	0.438454	0.0892341	0.0963758	0.190625	0.0698662	0.205474	0.0209122	0.0003996	0.0423419	0.00853651	0.295018	0.0745485	0.220469	chr1	75199496	75199497	0.0951755	0.176911	-0.0817356	#N/A	G2	#N/A	#N/A	de novo methylation OSKM	CRYZ;CRYZ;TYW3;CRYZ;TYW3;CRYZ;TYW3	NM_001130042;NM_001889;NM_001162916;NM_001130043;NM_138467;NM_001134759;NR_027962	TSS1500;TSS1500;Body;TSS1500;Body;TSS1500;Body	0
cg10626816	0.473922	0.379418	0.529378	0.514263	0.360745	0.498065	0.475227	0.58722	0.532572	0.180925	0.0870223	0.202212	0.419476	0.224527	0.0726671	0.290103	0.364014	0.103385	0.237833	0.169213	0.136424	0.109985	0.0728794	0.123952	0.0027972	0.0257373	0.0225641	0.483423	0.262166	0.221257	chr1	39025249	39025250	0.133974	0.151368	-0.0173942	#N/A	G2	#N/A	#N/A	de novo methylation OSKM	0	0	0	0
cg22369954	0.197922	0.0711815	0.299072	0.18667	0.248226	0.295236	0.155498	0.540819	0.435736	0	0	0.0334014	0.00931806	0.0609695	0.0556006	0.0511974	0.0656383	0.132679	0.169485	0.157265	0.165872	0.132211	0.144718	0.0211339	0.0003996	0.0471663	0.00853651	0.27004	0.0460209	0.224019	chr1	36184863	36184864	0	0.151502	-0.151502	#N/A	G2	#N/A	#N/A	de novo methylation OSKM	C1orf216	NM_152374	TSS200	S_Shore
cg17833169	0.288509	0.206276	0.321929	0.396441	0.111373	0.258852	0.265672	0.224244	0.359792	0.228023	0.112754	0.0239743	0.0361508	0.0176261	0.00618777	0.0559524	0.037716	0.131128	0.0691202	0.0768899	0.0327278	0.0760817	0.0855483	0.0174722	0.0003996	0.0355165	0.00853651	0.270343	0.0296012	0.240742	chr1	67600547	67600548	0.170388	0.0771895	0.0931988	#N/A	G2	#N/A	#N/A	de novo methylation OSKM	0	0	0	Island
cg13170051	0.264369	0.402769	0.481754	0.638525	0.245292	0.234526	0.481439	0.440741	0.634901	0.225464	0.0731639	0.13361	0.176859	0.0916405	0.0850844	0.187008	0.203084	0.136972	0.272819	0.179519	0.180046	0.201646	0.154587	0.050421	0.0003996	0.0252098	0.00853651	0.424924	0.146214	0.27871	chr1	41982392	41982393	0.149314	0.194201	-0.0448868	#N/A	G2	#N/A	#N/A	de novo methylation OSKM	HIVEP3;HIVEP3	NM_024503;NM_001127714	Body;Body	S_Shore
cg16558994	0.36056	0.407802	0.465302	0.432455	0.325415	0.364674	0.379631	0.392374	0.322594	0.353106	0.0978462	0.0845312	0.0964219	0.0871466	0.0893351	0.087606	0.0842291	0.328936	0.0874127	0.0879029	0.0846245	0.0901627	0.0470858	0.0044627	0.0003996	0.0238925	0.00853651	0.383423	0.0882116	0.295211	chr1	21023132	21023133	0.225476	0.135808	0.0896684	#N/A	G2	#N/A	#N/A	de novo methylation OSKM	KIF17;KIF17	NM_001122819;NM_020816	Body;Body	Island
cg14207654	0.668886	0.650411	0.769367	0.806988	0.54712	0.614601	0.723919	0.692952	0.925084	0.044918	0.0407846	0.361957	0.585893	0.327543	0.207172	0.509923	0.47354	0.0850755	0.163605	0.0795253	0.0925448	0.106628	0.112104	0.137986	0.000799201	0.0139661	0.0118126	0.711036	0.411005	0.300032	chr1	43533913	43533914	0.0428513	0.105476	-0.0626244	#N/A	G2	#N/A	#N/A	de novo methylation OSKM	0	0	0	Island
cg08029281	0.385561	0.70618	0.563958	0.595633	0.178619	0.288635	0.545872	0.311631	0.63198	0.291438	0.192226	0.0374498	0.0453765	0.0535409	0.0645595	0.1109	0.130828	0.293209	0.213376	0.17083	0.131532	0.152992	0.181087	0.0380886	0.0003996	0.031485	0.00853651	0.467563	0.0737758	0.393787	chr1	67600428	67600429	0.241832	0.192388	0.049444	#N/A	G2	#N/A	#N/A	de novo methylation OSKM	0	0	0	Island
cg04568492	0.643301	0.490528	0.654212	0.641327	0.438395	0.464907	0.339788	0.678707	0.476584	0.0337642	0.0229649	0.0580519	0.055373	0.0517427	0.0643818	0.0845436	0.0753607	0.0214135	0.0398807	0.446659	0.0253605	0.0381688	0.12022	0.0126991	0.0003996	0.0147145	0.00853651	0.536417	0.064909	0.471508	chr1	229568252	229568253	0.0283646	0.114297	-0.0859319	#N/A	G2	#N/A	#N/A	de novo methylation OSKM	ACTA1	NM_001100	Body	Island
cg14378564	0.572519	0.639969	0.603332	0.611927	0.52732	0.604285	0.60797	0.634452	0.658997	0.297469	0.0501678	0.137098	0.136754	0.143147	0.205951	0.134935	0.0498371	0.143419	0.168781	0.151415	0.149503	0.10349	0.0389353	0.0497186	0.0003996	0.017822	0.00853651	0.606752	0.13462	0.472132	chr1	28417750	28417751	0.173818	0.143321	0.030497	#N/A	G2	#N/A	#N/A	de novo methylation OSKM	0	0	0	S_Shelf
cg11251367	0.579687	0.609013	0.571313	0.536887	0.364359	0.616895	0.664688	0.401809	0.603839	0.600508	0.0451809	0.00471852	0.0377172	0.0343346	0.0348171	0.0344928	0.0349584	0.032802	0.0375438	0.06448	0.518953	0.0527465	0.101205	0.0125323	0.0003996	0.0186651	0.00853651	0.549832	0.0301731	0.519659	chr1	240620177	240620178	0.322844	0.141305	0.181539	#N/A	G2	#N/A	#N/A	de novo methylation OSKM	FMN2	NM_020066	Body	0
cg03679755	0.194193	0.0781932	0.223279	0.0928333	0.0250564	0.111628	0.147683	0.0771211	0.110855	0.0275306	0.0194803	0.283071	0.349087	0.455248	0.17392	0.619446	0.542457	0.423584	0.104275	0.130185	0.129743	0.153452	0.0616332	0.166607	0.0015984	0.0226496	0.0168201	0.117871	0.403871	-0.286	chr10	101875035	101875036	0.0235054	0.188248	-0.164743	#N/A	G2	#N/A	#N/A	de novo methylation OSLN	0	0	0	Island
cg02899206	0.0169068	0.366122	0.186643	0.0130417	0.0202306	0.0157565	0.0359737	0.0173831	0.0126299	0.101155	0.074131	0.15082	0.0447918	0.563954	0.348433	0.58918	0.432633	0.0523318	0.03927	0.0161052	0.0415975	0.0440598	0.122302	0.220223	0.00759241	0.0478148	0.0388127	0.0760764	0.354969	-0.278892	chr10	1779835	1779836	0.0876432	0.0386729	0.0489703	#N/A	G2	#N/A	#N/A	de novo methylation OSLN	ADARB2	NM_018702	TSS200	Island
cg18267049	0.244413	0.0922528	0.23235	0.0888554	0.0698747	0.154612	0.233644	0.0259932	0.117473	0.0161719	0.0191049	0.298998	0.403639	0.441378	0.211675	0.601756	0.533595	0.378985	0.0466367	0.0235856	0.0368332	0.0403429	0.0804141	0.144613	0.0027972	0.0277855	0.0225641	0.139941	0.415174	-0.275233	chr10	101875028	101875029	0.0176384	0.105277	-0.0876382	#N/A	G2	#N/A	#N/A	de novo methylation OSLN	0	0	0	Island
cg00467420	0.0931585	0.267292	0.260843	0.0813524	0.0606892	0.125831	0.0584887	0.0462462	0.055302	0.233067	0.185541	0.232272	0.0950967	0.531809	0.357057	0.522323	0.421416	0.112909	0.127187	0.0998011	0.106843	0.113876	0.0870352	0.17096	0.00759241	0.0466251	0.0388127	0.116578	0.359996	-0.243418	chr10	1779432	1779433	0.209304	0.112123	0.0971807	#N/A	G2	#N/A	#N/A	de novo methylation OSLN	ADARB2;ADARB2	NM_018702;NM_018702	1stExon;5'UTR	Island
cg10803098	0.530221	0.573218	0.525238	0.607851	0.560634	0.522693	0.551144	0.525935	0.708668	0.24854	0.401224	0.208962	0.338388	0.342073	0.184658	0.463981	0.508962	0.19881	0.314533	0.116028	0.0949289	0.118891	0.0600154	0.130553	0.0003996	0.0170278	0.00853651	0.567289	0.341171	0.226119	chr10	130064137	130064138	0.324882	0.168638	0.156244	#N/A	G2	#N/A	#N/A	de novo methylation OSKM	0	0	0	Island
cg04344917	0.300789	0.434954	0.581549	0.462592	0.227845	0.413284	0.339508	0.584796	0.524944	0.0500355	0.0647702	0.118072	0.320158	0.0932922	0.0915974	0.183011	0.344596	0.175682	0.220516	0.0878981	0.111142	0.145369	0.124026	0.114087	0.00759241	0.0441178	0.0388127	0.430029	0.191788	0.238241	chr10	94351686	94351687	0.0574028	0.148121	-0.0907185	#N/A	G2	#N/A	#N/A	de novo methylation OSKM	KIF11	NM_004523	TSS1500	N_Shore
cg24487372	0.216197	0.0631074	0.411859	0.406386	0.196808	0.268642	0.371	0.244592	0.438957	0.158962	0.334923	0.0236337	0.126135	0.0203555	0.0147169	0.0238129	0.0460557	0.0873631	0.0627879	0.0553198	0.091227	0.109765	0.125134	0.0423671	0.000799201	0.0150987	0.0118126	0.290839	0.0424516	0.248387	chr10	73137135	73137136	0.246942	0.0812927	0.16565	#N/A	G2	#N/A	#N/A	de novo methylation OSKM	0	0	0	Island
cg24472574	0.43978	0.467294	0.485277	0.601363	0.591045	0.417552	0.594567	0.476657	0.625453	0	0.0804028	0.239969	0.215459	0.281822	0	0.403853	0.392012	0.141582	0.187809	0.268393	0.147035	0.25023	0.0799226	0.147283	0.0003996	0.0249679	0.00853651	0.52211	0.255519	0.26659	chr10	103070503	103070504	0.0402014	0.19901	-0.158809	#N/A	G2	#N/A	#N/A	de novo methylation OSKM	0	0	0	Island
cg20461188	0.501802	0.289181	0.526062	0.595711	0.291156	0.541407	0.345733	0.439583	0.72347	0.0827003	0.0607318	0.118672	0.416808	0.0823918	0.118422	0.126749	0.252568	0.15294	0.222051	0.03888	0.0783796	0.145673	0.145897	0.127317	0.0027972	0.0255423	0.0225641	0.472678	0.185935	0.286743	chr10	102322354	102322355	0.071716	0.127585	-0.0558687	#N/A	G2	#N/A	#N/A	de novo methylation OSKM	0	0	0	Island
cg25233900	0.458485	0.400119	0.471946	0.521679	0.286117	0.235723	0.369416	0.508338	0.441516	0.10642	0.0403153	0.145186	0.144142	0.121253	0.114959	0.100961	0.0910342	0.132549	0.127946	0.144815	0.103554	0.1482	0.0979713	0.0221118	0.0003996	0.041553	0.00853651	0.410371	0.119589	0.290782	chr10	133793646	133793647	0.0733676	0.131413	-0.0580452	#N/A	G2	#N/A	#N/A	de novo methylation OSKM	BNIP3	NM_004052	Body	Island			T-DMR
cg02886408	0.447845	0.520415	0.424495	0.394982	0.329885	0.418107	0.373225	0.576461	0.465065	0.350841	0.0369514	0.00543769	0.0240881	0.0195327	0.0241315	0.00881716	0.0141499	0.0723986	0.0861394	0.0722429	0.0425609	0.0990709	0.075082	0.00788154	0.0003996	0.0296324	0.00853651	0.438942	0.0160262	0.422916	chr10	133796164	133796165	0.193896	0.0744825	0.119413	#N/A	G2	#N/A	#N/A	de novo methylation OSKM	BNIP3	NM_004052	TSS1500	Island
cg03336167	0.40074	0.119047	0.284766	0.245603	0.212667	0.515476	0.171753	0.547299	0.160741	0.00689234	0.115316	0.695224	0.701806	0.686473	0.475813	0.920628	0.847108	0.0712716	0.163369	0.110372	0.137906	0.116473	0.156901	0.153685	0.0015984	0.0207528	0.0168201	0.295344	0.721175	-0.425832	chr11	2930995	2930996	0.0611041	0.119878	-0.0587744	#N/A	G2	#N/A	#N/A	de novo methylation OSLN	SLC22A18;SLC22A18	NM_183233;NM_002555	Body;Body	Island
cg14595013	0.0289715	0.0256607	0.282329	0.0599376	0.0138331	0.032727	0.00163725	0.114187	0.0397006	0.00526961	0.0507722	0.418649	0.49615	0.582738	0.440722	0.479947	0.0744502	0.0220726	0.0199612	0.322498	0.0572023	0.0471242	0.0871889	0.176402	0.0015984	0.0235311	0.0168201	0.0665538	0.415443	-0.348889	chr11	3602131	3602132	0.0280209	0.0937717	-0.0657508	#N/A	G2	#N/A	#N/A	de novo methylation OSLN	0	0	0	Island
cg05041596	0.167588	0.0887455	0.0860098	0.108505	0.141035	0.0731753	0.0943046	0.0810857	0.122423	0.21544	0.0889838	0.325311	0.454859	0.342831	0.314567	0.296195	0.351519	0.0323687	0.148576	0.248188	0.0593661	0.0697706	0.0312651	0.0561658	0.0003996	0.0443344	0.00853651	0.106986	0.347547	-0.240561	chr11	89867385	89867386	0.152212	0.111654	0.0405579	#N/A	G2	#N/A	#N/A	de novo methylation OSLN	NAALAD2	NM_005467	TSS1500	0
cg25638870	0.308424	0.329069	0.331244	0.323909	0.280606	0.276583	0.257277	0.372951	0.293245	0.35334	0.0821617	0.0753544	0.0794701	0.0829596	0.0816995	0.113963	0.149307	0.206047	0.218011	0.113477	0.261191	0.126235	0.0353268	0.0290885	0.0003996	0.0313226	0.00853651	0.308145	0.0971255	0.21102	chr11	89224717	89224718	0.217751	0.184992	0.0327586	#N/A	G2	#N/A	#N/A	de novo methylation OSKM	NOX4;NOX4;NOX4;NOX4	NM_001143837;NR_026571;NM_016931;NM_001143836	5'UTR;TSS200;TSS200;TSS200	Island
cg17683593	0.337017	0.439499	0.407195	0.507232	0.394458	0.511881	0.605013	0.32977	0.714403	0.11084	0.0785121	0.185408	0.380511	0.230724	0.200024	0.252012	0.297345	0.147923	0.213128	0.126194	0.157787	0.189254	0.126985	0.0720653	0.0015984	0.0205528	0.0168201	0.47183	0.257671	0.214159	chr11	61283872	61283873	0.0946758	0.166857	-0.0721812	#N/A	G2	#N/A	#N/A	de novo methylation OSKM	SYT7	NM_004200	3'UTR	Island
cg19623012	0.701238	0.811923	0.767685	0.791944	0.884582	0.578727	0.605653	0.6593	0.714172	0.147348	0.432679	0.484358	0.566511	0.507796	0.350745	0.551017	0.587383	0.137654	0.197111	0.0719614	0.213343	0.0885421	0.0999704	0.0858648	0.000799201	0.0145839	0.0118126	0.723914	0.507968	0.215946	chr11	116371330	116371331	0.290013	0.141722	0.148291	#N/A	G2	#N/A	#N/A	de novo methylation OSKM	0	0	0	Island
cg13090478	0.437611	0.2842	0.362386	0.325899	0.30877	0.386283	0.403793	0.342615	0.328031	0.155104	0.131331	0.131217	0.135381	0.0964387	0.0974575	0.160673	0.190403	0.170306	0.205611	0.188355	0.223479	0.196876	0.0488487	0.0364392	0.0003996	0.0412238	0.00853651	0.353288	0.135262	0.218026	chr11	116706372	116706373	0.143217	0.196925	-0.0537079	#N/A	G2	#N/A	#N/A	de novo methylation OSKM	0	0	0	N_Shore
cg13615650	0.174251	0.205446	0.280471	0.292208	0.255779	0.204061	0.392021	0.479657	0.415016	0.01084	0	0.0794437	0.101031	0.0423574	0.0877087	0.0539653	0.0306994	0.00900989	0.0424692	0.0132682	0.0152841	0.0309861	0.106259	0.0276731	0.0003996	0.0311529	0.00853651	0.299879	0.0658676	0.234011	chr11	118123083	118123084	0.00542	0.0222035	-0.0167835	#N/A	G2	#N/A	#N/A	de novo methylation OSKM	MPZL3	NM_198275	TSS200	0
cg10779718	0.379957	0.231817	0.363653	0.512242	0.290878	0.224212	0.396777	0.230558	0.18902	0.0727465	0.0800325	0.0667886	0.0704798	0.064247	0.0837106	0.0826637	0.103906	0.107153	0.0780684	0.292288	0.167901	0.114097	0.106592	0.0147951	0.0003996	0.0303063	0.00853651	0.313235	0.0786326	0.234602	chr11	117014861	117014862	0.0763895	0.151901	-0.0755119	#N/A	G2	#N/A	#N/A	de novo methylation OSKM	PAFAH1B2	NM_002572	TSS200	Island
cg06409538	0.535625	0.700001	0.541184	0.499056	0.682631	0.637901	0.551443	0.648017	0.452852	0.551053	0.184471	0.232111	0.189465	0.19853	0.126908	0.258308	0.265278	0.329029	0.146672	0.168623	0.157392	0.0961806	0.0864802	0.0516082	0.0003996	0.0223166	0.00853651	0.58319	0.211767	0.371423	chr11	20230145	20230146	0.367762	0.179579	0.188183	#N/A	G2	#N/A	#N/A	de novo methylation OSKM	0	0	0	0
cg06164660	0.580752	0.199929	0.399528	0.233636	0.19089	0.151536	0.0848587	0.354124	0.0255456	0.0219211	0.020123	0.506865	0.540995	0.936886	0.959097	0.869363	0.886606	0.00376957	0.0099025	0	0	0	0.171799	0.203814	0.0015984	0.0217006	0.0168201	0.246756	0.783302	-0.536546	chr12	128751582	128751583	0.021022	0.00273441	0.0182876	#N/A	G2	#N/A	#N/A	de novo methylation OSLN	TMEM132C	NM_001136103	TSS1500	Island
cg26682580	0.581285	0.188523	0.420883	0.222582	0.227007	0.303389	0.103427	0.480343	0.0851476	0.011323	0.0075579	0.510286	0.471668	0.963834	0.956996	0.899651	0.88105	0	0	0.0111698	0.018805	0.00431429	0.171016	0.226919	0.0027972	0.0272297	0.0225641	0.290288	0.780581	-0.490293	chr12	128752058	128752059	0.00944043	0.00685782	0.0025826	#N/A	G2	#N/A	#N/A	de novo methylation OSLN	TMEM132C	NM_001136103	Body	Island
cg05149425	0.485611	0.0485603	0.27056	0.250919	0.00360661	0.00331205	0	0.0190099	0.0209763	0	0.014619	0.30614	0.343419	0.788588	0.831051	0.716611	0.66025	0.00444575	0.00542241	0.00227874	0	0	0.173239	0.227162	0.0015984	0.0234617	0.0168201	0.122506	0.607677	-0.48517	chr12	129308602	129308603	0.00730949	0.00242938	0.0048801	#N/A	G2	#N/A	#N/A	de novo methylation OSLN	SLC15A4	NM_145648	TSS200	Island
cg18209212	0.538728	0.178145	0.61966	0.347651	0.158092	0.0050463	0.0760768	0.580074	0.447522	0.0436923	0.0744894	0.930588	0.237242	0.960268	0.953799	0.963257	0.812032	0.0297423	0	0.028177	0.0340831	0.022235	0.230969	0.286127	0.00759241	0.0457307	0.0388127	0.327888	0.809531	-0.481642	chr12	130646256	130646257	0.0590909	0.0228475	0.0362434	#N/A	G2	#N/A	#N/A	de novo methylation OSLN	FZD10	NM_007197	TSS1500	Island
cg10541517	0.65783	0.435391	0.583792	0.29406	0.15935	0.399366	0.233689	0.639246	0.159687	0.0139903	0.00907991	0.788677	0.572669	0.974266	0.960993	0.943676	0.964396	0.017397	0.0196042	0.00162481	0.0134395	0.00702864	0.197843	0.160293	0.0027972	0.027041	0.0225641	0.395823	0.867446	-0.471623	chr12	128753103	128753104	0.0115351	0.0118188	-0.000283703	#N/A	G2	#N/A	#N/A	de novo methylation OSLN	TMEM132C	NM_001136103	Body	Island
cg04733537	0.578402	0.25213	0.525329	0.355043	0.428315	0.037293	0.190564	0.472935	0.332316	0.138409	0.146615	0.913495	0.361614	0.909903	0.920387	0.882652	0.905634	0.084868	0.054181	0.0216571	0.0631552	0.0555163	0.172199	0.222783	0.0047952	0.036287	0.0302958	0.352481	0.815614	-0.463133	chr12	130388748	130388749	0.142512	0.0558755	0.0866367	#N/A	G2	#N/A	#N/A	de novo methylation OSLN	TMEM132D	NM_133448	TSS1500	Island
cg09048530	0.738992	0.182742	0.657124	0.442793	0.0606198	0.00975085	0.0773304	0.656705	0.574077	0	0.0192618	0.952137	0.293307	0.966931	0.933394	0.971926	0.861432	0.0084442	0.00843311	0	0	0	0.294409	0.265905	0.00759241	0.0471214	0.0388127	0.377793	0.829855	-0.452062	chr12	130646022	130646023	0.00963089	0.00337546	0.00625542	#N/A	G2	#N/A	#N/A	de novo methylation OSLN	FZD10	NM_007197	TSS1500	Island
cg23891360	0.583874	0.213281	0.569272	0.373526	0.324262	0.0828401	0.193004	0.482003	0.342373	0.0574362	0.0581622	0.848882	0.333118	0.913228	0.918897	0.880492	0.892616	0	0.0109755	0.0224483	0	0	0.171816	0.229065	0.00759241	0.045014	0.0388127	0.351604	0.797872	-0.446268	chr12	130388234	130388235	0.0577992	0.00668476	0.0511144	#N/A	G2	#N/A	#N/A	de novo methylation OSLN	TMEM132D	NM_133448	TSS200	Island
cg25013011	0.686131	0.236539	0.642184	0.281119	0.510819	0.0428808	0.114037	0.566792	0.399713	0.0186433	0.0322308	0.960013	0.288794	0.938918	0.944572	0.925885	0.935115	0.0121431	0.0152332	0.0231668	0.00150681	0.0332073	0.231622	0.266462	0.00759241	0.0456393	0.0388127	0.386691	0.832216	-0.445526	chr12	130389010	130389011	0.025437	0.0170514	0.00838557	#N/A	G2	#N/A	#N/A	de novo methylation OSLN	TMEM132D	NM_133448	TSS1500	Island
cg09527126	0.825312	0.429121	0.756649	0.285249	0.356683	0.580151	0.341084	0.847646	0.15694	0.044592	0.140316	0.954012	0.789767	0.988348	0.978101	0.975695	0.9662	0.0421866	0.0728488	0.0926437	0.0837706	0.0645337	0.253208	0.0754874	0.0015984	0.0205248	0.0168201	0.508759	0.942021	-0.433261	chr12	128675283	128675284	0.0924539	0.0711967	0.0212572	#N/A	G2	#N/A	#N/A	de novo methylation OSLN	0	0	0	0
cg04475027	0.775667	0.375811	0.630398	0.412802	0.345006	0.456544	0.184305	0.676454	0.1831	0.0634088	0.0588365	0.721707	0.684643	0.965691	0.982287	0.945525	0.940938	0.042423	0.0506624	0.0373866	0.0439162	0.0449105	0.209062	0.133249	0.0015984	0.0209477	0.0168201	0.448899	0.873465	-0.424567	chr12	128752040	128752041	0.0611227	0.0438597	0.0172629	#N/A	G2	#N/A	#N/A	de novo methylation OSLN	TMEM132C	NM_001136103	Body	Island
cg25823837	0.532037	0.177728	0.337946	0.237726	0.126342	0.0987829	0.0788317	0.168694	0.0748666	0.155205	0.108017	0.349084	0.331232	0.814724	0.843004	0.761527	0.66128	0.0809588	0.0958626	0.104204	0.101332	0.0608666	0.149193	0.230602	0.0027972	0.029187	0.0225641	0.203662	0.626809	-0.423147	chr12	129338783	129338784	0.131611	0.088645	0.042966	#N/A	G2	#N/A	#N/A	de novo methylation OSLN	GLT1D1	NM_144669	Body	S_Shore
cg13824555	0.610241	0.265416	0.496165	0.26742	0.299311	0.327618	0.19253	0.437889	0.166703	0.080191	0.0745387	0.648713	0.517129	0.891793	0.85047	0.854734	0.815616	0.057105	0.0822079	0.0870536	0.0934002	0.121464	0.14638	0.147605	0.000799201	0.0156031	0.0118126	0.340366	0.763076	-0.42271	chr12	128753138	128753139	0.0773648	0.0882462	-0.0108814	#N/A	G2	#N/A	#N/A	de novo methylation OSLN	TMEM132C	NM_001136103	Body	Island
cg08158524	0.48914	0.0642181	0.358956	0.31275	0.0490001	0.0403553	0.0456217	0.281185	0.0511924	0.0494358	0.0310597	0.345749	0.346919	0.783487	0.799569	0.711008	0.643563	0.0648564	0.0566863	0.070741	0.0954946	0.130153	0.173056	0.20797	0.0047952	0.0382548	0.0302958	0.188047	0.605049	-0.417003	chr12	129308519	129308520	0.0402478	0.0835863	-0.0433386	#N/A	G2	#N/A	#N/A	de novo methylation OSLN	SLC15A4;SLC15A4	NM_145648;NM_145648	1stExon;5'UTR	Island
cg24675150	0.000529113	0	0.0142173	0.00281205	0	0.0090248	0	0	0.00453321	0.0307228	0.0398878	0.565581	0.0145218	0.39591	0.227872	0.876301	0.276572	0.00832955	0.0176303	0.00718012	0.0130966	0.0165976	0.00505883	0.299146	0.0003996	0.00856998	0.00853651	0.00345738	0.392793	-0.389336	chr12	119212160	119212161	0.0353053	0.0125668	0.0227385	#N/A	G2	#N/A	#N/A	de novo methylation OSLN	0	0	0	Island
cg23054883	0.477401	0.431959	0.532669	0.436205	0.334705	0.100495	0.23577	0.33529	0.426152	0.124456	0.131939	0.839224	0.388816	0.852708	0.811942	0.851258	0.762053	0.100369	0.123712	0.114243	0.104446	0.119201	0.133431	0.180662	0.00759241	0.0447935	0.0388127	0.36785	0.751	-0.38315	chr12	130647580	130647581	0.128197	0.112394	0.0158033	#N/A	G2	#N/A	#N/A	de novo methylation OSLN	FZD10	NM_007197	1stExon	Island
cg25026401	0.246507	0.0987123	0.211033	0.11602	0.0770266	0.0957612	0.0880849	0.0934753	0.0850229	0.0917038	0.0954757	0.232998	0.267487	0.688098	0.708666	0.567525	0.525326	0.067641	0.0535786	0.0614031	0.112946	0.0999275	0.0612664	0.204675	0.000799201	0.0160206	0.0118126	0.123516	0.49835	-0.374834	chr12	129308667	129308668	0.0935897	0.0790993	0.0144905	#N/A	G2	#N/A	#N/A	de novo methylation OSLN	SLC15A4	NM_145648	TSS200	Island
cg21885046	0.562393	0.435449	0.582101	0.499998	0.466569	0.0469266	0.180174	0.483109	0.49359	0.0135704	0.0525791	0.801145	0.485929	0.942768	0.93495	0.879125	0.63069	0.00373658	0.0367231	0.0113003	0.00724118	0.0101016	0.180748	0.184142	0.0047952	0.0357509	0.0302958	0.416701	0.779101	-0.3624	chr12	130647004	130647005	0.0330748	0.0138205	0.0192542	#N/A	G2	#N/A	#N/A	de novo methylation OSLN	FZD10	NM_007197	TSS200	Island
cg20124078	0.660487	0.391938	0.681045	0.317176	0.353064	0.274517	0.206657	0.609617	0.294028	0.266287	0.227251	0.860283	0.397786	0.845257	0.823307	0.850708	0.874572	0.0737225	0.120356	0.0947778	0.0744158	0.0907331	0.180387	0.18573	0.0027972	0.0271148	0.0225641	0.420948	0.775319	-0.354371	chr12	129460903	129460904	0.246769	0.0908011	0.155968	#N/A	G2	#N/A	#N/A	de novo methylation OSLN	GLT1D1	NM_144669	Body	0
cg11877129	0.667571	0.306522	0.572616	0.338073	0.306034	0.351683	0.264797	0.687942	0.257911	0.0626098	0.0750363	0.614936	0.580013	0.85518	0.901588	0.861364	0.802339	0.0893657	0.103353	0.0888291	0.100387	0.10816	0.174607	0.137187	0.0047952	0.0358378	0.0302958	0.417017	0.769237	-0.35222	chr12	128752356	128752357	0.0688231	0.0980188	-0.0291958	#N/A	G2	#N/A	#N/A	de novo methylation OSLN	TMEM132C	NM_001136103	Body	Island
cg02214745	0.596696	0.293901	0.641829	0.416928	0.239288	0.131935	0.19325	0.533376	0.38708	0.0909686	0.073922	0.815078	0.32648	0.875958	0.731668	0.834331	0.776017	0.0822482	0.108675	0.127576	0.0944167	0.103068	0.181677	0.202142	0.00759241	0.0448516	0.0388127	0.381587	0.726589	-0.345002	chr12	130645645	130645646	0.0824453	0.103197	-0.0207515	#N/A	G2	#N/A	#N/A	de novo methylation OSLN	FZD10	NM_007197	TSS1500	Island
cg26162700	0.631273	0.340731	0.707925	0.339676	0.29393	0.404175	0.274755	0.410958	0.265407	0.0439361	0.0298249	0.799227	0.602628	0.856422	0.676129	0.81579	0.749198	0.100408	0.135433	0.111148	0.0518071	0.123543	0.158162	0.0951351	0.0027972	0.026942	0.0225641	0.407648	0.749899	-0.342251	chr12	128753795	128753796	0.0368805	0.104468	-0.0675875	#N/A	G2	#N/A	#N/A	de novo methylation OSLN	TMEM132C	NM_001136103	Body	S_Shore		R-DMR
cg08774452	0.768726	0.530397	0.704143	0.369373	0.444918	0.523484	0.180561	0.484612	0.261243	0.0549989	0.0406818	0.858372	0.574309	0.90769	0.913571	0.802784	0.82508	0.1166	0.104943	0.148562	0.143178	0.10729	0.189979	0.125188	0.0015984	0.0210557	0.0168201	0.474162	0.813634	-0.339472	chr12	128850550	128850551	0.0478404	0.124115	-0.0762742	#N/A	G2	#N/A	#N/A	de novo methylation OSLN	TMEM132C	NM_001136103	Body	Island
cg03469054	0.442486	0.272253	0.47369	0.271396	0.384956	0.0698609	0.196003	0.316677	0.33894	0.271075	0.224615	0.716284	0.38543	0.742154	0.714793	0.681868	0.635369	0.0750419	0.0855393	0.0646255	0.0679037	0.0770872	0.124681	0.132826	0.0015984	0.0217093	0.0168201	0.307363	0.645983	-0.338621	chr12	130387861	130387862	0.247845	0.0740395	0.173806	#N/A	G2	#N/A	#N/A	de novo methylation OSLN	TMEM132D	NM_133448	1stExon	Island
cg19694010	0.55595	0.419459	0.574614	0.421392	0.434002	0.000508684	0.167529	0.41745	0.399933	0.093409	0.0399861	0.750286	0.421898	0.861663	0.822088	0.733338	0.678738	0.00316579	0.00268557	0.0106558	0.017862	0	0.182306	0.156014	0.0027972	0.0275018	0.0225641	0.37676	0.711335	-0.334576	chr12	130645520	130645521	0.0666976	0.00687385	0.0598237	#N/A	G2	#N/A	#N/A	de novo methylation OSLN	0	0	0	Island
cg07246273	0.0635975	0.196536	0.0796494	0.0777935	0.0452226	0.0747788	0.0731335	0.157146	0.0829728	0.117946	0.116019	0.511656	0.170715	0.415931	0.312626	0.819433	0.324161	0.0696224	0.0846797	0.084175	0.0909639	0.0750796	0.048986	0.223885	0.000799201	0.0168298	0.0118126	0.0945367	0.425754	-0.331217	chr12	119212313	119212314	0.116982	0.0809041	0.0360782	#N/A	G2	#N/A	#N/A	de novo methylation OSLN	0	0	0	Island
cg03530754	0.697524	0.56522	0.680736	0.47889	0.518011	0.54137	0.430184	0.74453	0.453931	0.056993	0.033623	0.812226	0.674603	0.982085	0.995508	0.951262	0.955798	0.0668589	0.0525165	0.0461977	0.0629666	0.0852767	0.113913	0.12647	0.0027972	0.0260671	0.0225641	0.567822	0.895247	-0.327425	chr12	128751460	128751461	0.045308	0.0627633	-0.0174553	#N/A	G2	#N/A	#N/A	de novo methylation OSLN	TMEM132C	NM_001136103	TSS1500	Island
cg12868067	0.835073	0.565739	0.769645	0.546815	0.504178	0.575056	0.416447	0.753389	0.381112	0.0488271	0.078506	0.924779	0.73745	0.979312	0.981228	0.945102	0.946911	0.0669814	0.082538	0.0672628	0.0824983	0.11635	0.159166	0.091612	0.0027972	0.0262118	0.0225641	0.594162	0.91913	-0.324969	chr12	128752246	128752247	0.0636666	0.083126	-0.0194595	#N/A	G2	#N/A	#N/A	de novo methylation OSLN	TMEM132C	NM_001136103	Body	Island
cg22740141	0.554075	0.519232	0.626524	0.379573	0.172915	0.194494	0.206661	0.481046	0.190377	0.0888326	0.106719	0.75429	0.414396	0.776856	0.759404	0.704272	0.68705	0.030655	0.0926024	0.0861472	0.0736114	0.0605944	0.181303	0.135901	0.0047952	0.036291	0.0302958	0.369433	0.682711	-0.313278	chr12	129454194	129454195	0.097776	0.0687221	0.0290539	#N/A	G2	#N/A	#N/A	de novo methylation OSLN	GLT1D1	NM_144669	Body	0
cg10406124	0.625605	0.400312	0.547519	0.26559	0.208274	0.419118	0.228474	0.646707	0.255509	0.192979	0.165383	0.659434	0.49158	0.83922	0.823183	0.729869	0.73168	0.155944	0.155492	0.166883	0.161465	0.188796	0.172848	0.126965	0.0027972	0.0269515	0.0225641	0.399679	0.712494	-0.312815	chr12	128751042	128751043	0.179181	0.165716	0.0134655	#N/A	G2	#N/A	#N/A	de novo methylation OSLN	TMEM132C	NM_001136103	TSS1500	Island
cg23381749	0.381187	0.335411	0.425408	0.295035	0.110441	0.049308	0.0644785	0.14926	0.283513	0.114363	0.0543667	0.575237	0.253449	0.69642	0.674937	0.532156	0.511692	0.0494814	0.0734099	0.0518886	0.0574159	0.0646043	0.14144	0.159304	0.00759241	0.0452169	0.0388127	0.232671	0.540649	-0.307977	chr12	130645423	130645424	0.0843649	0.05936	0.0250049	#N/A	G2	#N/A	#N/A	de novo methylation OSLN	0	0	0	Island
cg16025847	0.438003	0.0799224	0.352718	0.294149	0.115057	0.0563704	0.0627958	0.269245	0.138275	0.0832281	0.0682607	0.289698	0.306202	0.64334	0.685438	0.588238	0.526818	0.0517519	0.0761374	0.083742	0.06718	0.107004	0.140766	0.17027	0.00759241	0.0457257	0.0388127	0.200726	0.506622	-0.305896	chr12	129338484	129338485	0.0757444	0.0771631	-0.00141871	#N/A	G2	#N/A	#N/A	de novo methylation OSLN	GLT1D1	NM_144669	Body	Island
cg00901320	0.360801	0.0771253	0.252732	0.230665	0.102997	0.0640284	0.0741574	0.0640731	0.0845946	0.322302	0.283778	0.189646	0.281693	0.593747	0.665906	0.478098	0.422255	0.145652	0.169892	0.115467	0.118023	0.142561	0.108198	0.181198	0.0047952	0.0373569	0.0302958	0.145686	0.438558	-0.292872	chr12	129338534	129338535	0.30304	0.138319	0.164721	#N/A	G2	#N/A	#N/A	de novo methylation OSLN	GLT1D1	NM_144669	Body	Island
cg10639585	0.475955	0.413963	0.528856	0.340575	0.394988	0.295474	0.325541	0.45585	0.362227	0.20664	0.146585	0.773195	0.367205	0.797417	0.777289	0.685824	0.682976	0.109572	0.129462	0.118777	0.11634	0.136603	0.076759	0.161132	0.00759241	0.0446394	0.0388127	0.39927	0.680651	-0.281381	chr12	130387131	130387132	0.176613	0.122151	0.0544615	#N/A	G2	#N/A	#N/A	de novo methylation OSLN	TMEM132D	NM_133448	Body	N_Shore		R-DMR
cg14657728	0.421261	0.309248	0.460881	0.266019	0.311857	0.0884458	0.141916	0.257698	0.358058	0.123835	0.0983971	0.562089	0.368638	0.636396	0.632309	0.594513	0.540631	0.0677282	0.0893612	0.0704784	0.0998832	0.0821788	0.120457	0.0991436	0.0015984	0.0217904	0.0168201	0.290598	0.555763	-0.265164	chr12	130498701	130498702	0.111116	0.081926	0.0291903	#N/A	G2	#N/A	#N/A	de novo methylation OSLN	0	0	0	0
cg01356908	0.277426	0.316405	0.288808	0.198069	0.0946625	0.0938183	0.089105	0.249157	0.156385	0.0915125	0.0767249	0.319928	0.201476	0.62514	0.635907	0.509542	0.456783	0.12971	0.133401	0.153635	0.173889	0.169904	0.09102	0.17153	0.0047952	0.0364322	0.0302958	0.195982	0.458129	-0.262148	chr12	129309156	129309157	0.0841187	0.152108	-0.0679892	#N/A	G2	#N/A	#N/A	de novo methylation OSLN	SLC15A4	NM_145648	TSS1500	S_Shore
cg27541875	0.285371	0.0543157	0.194774	0.112208	0.081029	0.0485175	0.0626333	0.0491369	0.0699022	0.052927	0.0398112	0.181459	0.116936	0.509827	0.564669	0.445511	0.389393	0.0248988	0.0474507	0.0393608	0.0654805	0.0505803	0.0814769	0.180604	0.0047952	0.0380682	0.0302958	0.106432	0.367966	-0.261534	chr12	129308709	129308710	0.0463691	0.0455542	0.000814853	#N/A	G2	#N/A	#N/A	de novo methylation OSLN	SLC15A4	NM_145648	TSS200	Island
cg23266743	0.494213	0.2277	0.517856	0.391628	0.321961	0.205891	0.244958	0.528087	0.395135	0.139145	0.131749	0.66995	0.355256	0.739216	0.708401	0.639033	0.660806	0.0947209	0.0948439	0.105194	0.110658	0.105848	0.12674	0.138691	0.00759241	0.0447453	0.0388127	0.369714	0.628777	-0.259063	chr12	130388198	130388199	0.135447	0.102253	0.0331941	#N/A	G2	#N/A	#N/A	de novo methylation OSLN	TMEM132D;TMEM132D	NM_133448;NM_133448	1stExon;5'UTR	Island
cg05712271	0.364276	0.170685	0.361623	0.141138	0.194552	0.0581578	0.109799	0.25369	0.262938	0.116364	0.080888	0.494918	0.210431	0.57879	0.568186	0.487034	0.480767	0.1038	0.0921648	0.101235	0.0974017	0.108384	0.10668	0.134074	0.0047952	0.0363998	0.0302958	0.212984	0.470021	-0.257037	chr12	130396377	130396378	0.0986262	0.100597	-0.00197101	#N/A	G2	#N/A	#N/A	de novo methylation OSLN	0	0	0	0		R-DMR
cg00579520	0.418858	0.249979	0.355933	0.262213	0.171464	0.247119	0.163125	0.452589	0.122746	0.170707	0.176865	0.435028	0.408053	0.657726	0.508919	0.533861	0.484781	0.11115	0.121732	0.118319	0.121164	0.143533	0.115467	0.0881778	0.0027972	0.027135	0.0225641	0.271558	0.504728	-0.233169	chr12	128752586	128752587	0.173786	0.12318	0.0506062	#N/A	G2	#N/A	#N/A	de novo methylation OSLN	TMEM132C	NM_001136103	Body	Island
cg22347212	0.53094	0.426578	0.605758	0.383272	0.302132	0.217757	0.260049	0.488723	0.437734	0.248806	0.300015	0.675855	0.391294	0.685553	0.64484	0.624604	0.664571	0.163409	0.167066	0.159125	0.174736	0.186259	0.128369	0.111502	0.00759241	0.0445198	0.0388127	0.405883	0.614453	-0.20857	chr12	130648519	130648520	0.27441	0.170119	0.104291	#N/A	G2	#N/A	#N/A	de novo methylation OSLN	FZD10	NM_007197	1stExon	Island
cg07274307	0.270774	0.207838	0.226992	0.126146	0.253615	0.072735	0.0935962	0.117415	0.156729	0.104953	0.0821381	0.392763	0.15932	0.479175	0.500064	0.344413	0.35055	0.0447317	0.0483326	0.0427059	0.0629074	0.0657873	0.0724459	0.122284	0.0047952	0.0378278	0.0302958	0.169538	0.371047	-0.201509	chr12	130396158	130396159	0.0935455	0.052893	0.0406525	#N/A	G2	#N/A	#N/A	de novo methylation OSLN	0	0	0	0		R-DMR
cg02141084	0.249223	0.13144	0.389047	0.366138	0.353829	0.223065	0.532954	0.474059	0.553111	0.2888	0.182091	0.128326	0.263444	0.191744	0.125073	0.114529	0.149159	0.151949	0.246311	0.166238	0.170197	0.205622	0.143299	0.05673	0.00759241	0.044056	0.0388127	0.363652	0.162046	0.201606	chr12	8834151	8834152	0.235446	0.188063	0.0473821	#N/A	G2	#N/A	#N/A	de novo methylation OSKM	0	0	0	0
cg21961527	0.301636	0.10842	0.429206	0.367885	0.140525	0.313024	0.415174	0.0425173	0.432429	0.0140956	0.00755782	0.0105572	0.263322	0.0458579	0.00746561	0.00804315	0.0129924	0.0196534	0.121637	0.027173	0.0315399	0.0214674	0.149264	0.101618	0.0047952	0.034744	0.0302958	0.283424	0.0580398	0.225384	chr12	113905475	113905476	0.0108267	0.0442942	-0.0334674	#N/A	G2	#N/A	#N/A	de novo methylation OSKM	LHX5	NM_022363	Body	Island
cg24011408	0.416938	0.302239	0.350342	0.297498	0.365448	0.514458	0.3179	0.210229	0.300752	0.468255	0.12419	0.100819	0.0913862	0.119957	0.115417	0.133465	0.109575	0.123789	0.146533	0.146203	0.138217	0.161132	0.0860112	0.0147733	0.0003996	0.0281516	0.00853651	0.341756	0.11177	0.229986	chr12	48396354	48396355	0.296222	0.143175	0.153048	#N/A	G2	#N/A	#N/A	de novo methylation OSKM	COL2A1;COL2A1	NM_001844;NM_033150	Body;Body	N_Shore			T-DMR
cg00003298	0.234337	0.0313022	0.497708	0.361399	0.103988	0.0878227	0.573447	0.525158	0.464138	0.0128236	0.00489904	0.0191365	0.269326	0.0603208	0.00889347	0.0109918	0.00837594	0.024948	0.0770667	0.0214786	0.0345652	0.0216401	0.209657	0.103071	0.00759241	0.0434031	0.0388127	0.319922	0.0628409	0.257081	chr12	113901210	113901211	0.0088613	0.0359397	-0.0270784	#N/A	G2	#N/A	#N/A	de novo methylation OSKM	LHX5	NM_022363	Body	Island
cg11213520	0.210961	0.0959728	0.562556	0.399054	0.0942548	0.0786414	0.61807	0.395931	0.47701	0	0.00110894	0	0.279407	0.0179932	0	0.0188218	0.0206133	0.00981031	0.0450588	0.0107814	0.00762332	0.0182654	0.210752	0.109783	0.0047952	0.0350327	0.0302958	0.325828	0.0561393	0.269689	chr12	113901529	113901530	0.00055447	0.0183078	-0.0177534	#N/A	G2	#N/A	#N/A	de novo methylation OSKM	LHX5	NM_022363	Body	Island
cg05393297	0.34771	0.397747	0.267755	0.222998	0.272026	0.362052	0.276159	0.235317	0.304266	0.211532	0.0238263	0.0118278	0.0285366	0.019007	0.0230807	0.030708	0.0372757	0.122261	0.117056	0.103041	0.165556	0.168318	0.0593523	0.00904274	0.0003996	0.0405207	0.00853651	0.298448	0.0250726	0.273375	chr12	53359155	53359156	0.117679	0.135246	-0.0175672	#N/A	G2	#N/A	#N/A	de novo methylation OSKM	0	0	0	N_Shore
cg26843324	0.370076	0.270646	0.493665	0.367475	0.222083	0.343536	0.536743	0.196714	0.517175	0.0340131	0.0430019	0.0408804	0.317522	0.0943226	0.030006	0.0372719	0.0280634	0.0583654	0.233956	0.0495864	0.0583036	0.0536442	0.126108	0.113492	0.0027972	0.0259927	0.0225641	0.368679	0.0913443	0.277335	chr12	113905115	113905116	0.0385075	0.0907712	-0.0522637	#N/A	G2	#N/A	#N/A	de novo methylation OSKM	LHX5	NM_022363	Body	Island	C-DMR		T-DMR
cg12142354	0.385795	0.359129	0.472429	0.535343	0.270919	0.303389	0.583217	0.541108	0.677313	0.0162541	0.00146726	0.125615	0.336103	0.113254	0.0809814	0.114812	0.179834	0.0212585	0.126571	0.0458758	0.058641	0.0866803	0.137278	0.0927839	0.0015984	0.0210344	0.0168201	0.458738	0.158433	0.300305	chr12	108733275	108733276	0.0088607	0.0678052	-0.0589445	#N/A	G2	#N/A	#N/A	de novo methylation OSKM	CMKLR1;CMKLR1;CMKLR1	NM_001142344;NM_004072;NM_001142343	TSS200;TSS200;TSS200	0
cg12399700	0.240884	0.283973	0.559226	0.489584	0.113407	0.371574	0.571181	0.424261	0.505964	0.00130314	0.019461	0.0183884	0.418412	0.0771151	0	0.0204436	0.0269287	0.0237234	0.13542	0	0.0188227	0.0108966	0.156543	0.161239	0.0047952	0.0343257	0.0302958	0.395562	0.093548	0.302014	chr12	113902262	113902263	0.010382	0.0472156	-0.0368336	#N/A	G2	#N/A	#N/A	de novo methylation OSKM	LHX5	NM_022363	Body	Island
cg15159605	0.291227	0.379929	0.52051	0.406672	0.295794	0.388739	0.6436	0.244619	0.554178	0.0169204	0.0222478	0.023213	0.344419	0.062871	0.0289642	0.04345	0.0525717	0.0653471	0.191824	0.0513644	0.0857723	0.0695275	0.133837	0.124241	0.0027972	0.0259319	0.0225641	0.413919	0.0925815	0.321337	chr12	113904506	113904507	0.0195841	0.0927671	-0.073183	#N/A	G2	#N/A	#N/A	de novo methylation OSKM	LHX5	NM_022363	Body	Island	C-DMR
cg05655647	0.591029	0.771517	0.599298	0.632318	0.82138	0.497061	0.418162	0.617685	0.471707	0.311601	0.260923	0.531094	0.21164	0.419584	0.0807816	0.0143692	0.276227	0.153891	0.208156	0.165651	0.171692	0.111709	0.13226	0.196926	0.0047952	0.0343302	0.0302958	0.60224	0.255616	0.346624	chr12	51157023	51157024	0.286262	0.16222	0.124042	#N/A	G2	#N/A	#N/A	de novo methylation OSKM	ATF1	NM_005171	TSS1500	N_Shore
cg04832466	0.0388886	0.00906748	0.0226188	0.00455586	0.0145331	0.0106397	0.00460318	0.00849377	0.0176304	0.0100645	0.0064146	0.0226803	0.0124677	0.255005	0.0584474	0.592363	0.514516	0.0218622	0.0169582	0.0196172	0.00951968	0.0210708	0.0108847	0.257552	0.00759241	0.0479052	0.0388127	0.014559	0.24258	-0.228021	chr13	112760088	112760089	0.00823955	0.0178056	-0.00956608	#N/A	G2	#N/A	#N/A	de novo methylation OSLN	0	0	0	Island
cg03107235	0.549658	0.51956	0.619661	0.669445	0.413598	0.563388	0.681586	0.435357	0.658145	0.135854	0.0915607	0.298578	0.321912	0.216158	0.148583	0.385891	0.43162	0.0925403	0.264392	0.134551	0.0720235	0.0782629	0.0988216	0.105013	0.000799201	0.0144156	0.0118126	0.567822	0.300457	0.267365	chr13	26586713	26586714	0.113707	0.128354	-0.0146468	#N/A	G2	#N/A	#N/A	de novo methylation OSKM	ATP8A2	NM_016529	Body	Island
cg01819759	0.367587	0.170816	0.465728	0.467586	0.204664	0.389138	0.408946	0.809563	0.578702	0.167369	0.192679	0.0472605	0.192445	0.078719	0.0359019	0.0982618	0.139543	0.0703878	0.0849242	0.125818	0.140406	0.127478	0.191319	0.0590684	0.000799201	0.0143314	0.0118126	0.429192	0.0986885	0.330504	chr13	79234251	79234252	0.180024	0.109803	0.0702208	#N/A	G2	#N/A	#N/A	de novo methylation OSKM	RNF219	NM_024546	TSS1500	S_Shore
cg24890222	0.372452	0.304854	0.534043	0.589358	0.329055	0.442598	0.619387	0.299417	0.575971	0.103042	0.0400093	0.0999078	0.0830821	0.053626	0.107485	0.089269	0.104633	0.126712	0.15753	0.124418	0.0740227	0.114228	0.13012	0.019944	0.0003996	0.0274446	0.00853651	0.451904	0.0896672	0.362237	chr13	115000162	115000163	0.0715256	0.119382	-0.0478564	#N/A	G2	#N/A	#N/A	de novo methylation OSKM	CDC16;CDC16	NM_003903;NM_001078645	TSS200;TSS200	Island
cg21025488	0.455852	0.418346	0.576959	0.522011	0.583106	0.473771	0.56704	0.509952	0.567646	0.215051	0.0595317	0.0730624	0.143039	0.0797679	0.11864	0.109846	0.0856487	0.180575	0.227402	0.184182	0.159219	0.187648	0.0595787	0.026911	0.0003996	0.0254446	0.00853651	0.519409	0.101667	0.417742	chr13	115000149	115000150	0.137291	0.187805	-0.0505138	#N/A	G2	#N/A	#N/A	de novo methylation OSKM	CDC16;CDC16	NM_003903;NM_001078645	TSS1500;TSS1500	Island
cg18856581	0.0294244	0.0287512	0.102569	0.0809855	0.0478553	0.0457661	0.0733566	0.0945456	0.0326868	0.0875338	0.104458	0.590012	0.0557291	0.354711	0.471101	0.221134	0.378564	0.0327679	0.0412069	0.0406851	0.045929	0.0480153	0.0287879	0.187709	0.0047952	0.0383533	0.0302958	0.059549	0.345209	-0.28566	chr14	48145000	48145001	0.095996	0.0417209	0.0542752	#N/A	G2	#N/A	#N/A	de novo methylation OSLN	MDGA2	NM_001113498	TSS1500	Island
cg08217024	0.0038636	0	0.0120935	0.0152518	0.00936834	0.00896199	0.0284486	0.00863548	0.00252085	0.0243935	0.000677054	0.665558	0.0188722	0.239375	0.415833	0.125185	0.255555	0.00222833	0.00958854	0.00729023	0.0234157	0.00215923	0.0084348	0.228577	0.000799201	0.0170225	0.0118126	0.00990491	0.28673	-0.276825	chr14	48145108	48145109	0.0125353	0.0089364	0.00359888	#N/A	G2	#N/A	#N/A	de novo methylation OSLN	MDGA2	NM_001113498	TSS1500	Island
cg14408465	0.0339325	0.0304655	0.110113	0.045802	0.0526718	0.062841	0.0680237	0.149933	0.0402139	0.0400016	0.0510422	0.692961	0.047249	0.267885	0.436328	0.190724	0.383153	0.073602	0.0739392	0.0805795	0.0845846	0.0744262	0.0396017	0.223083	0.00759241	0.0472619	0.0388127	0.0659996	0.336383	-0.270384	chr14	48143434	48143435	0.0455219	0.0774263	-0.0319044	#N/A	G2	#N/A	#N/A	de novo methylation OSLN	MDGA2	NM_001113498	Body	Island
cg22966986	0.0820629	0.196519	0.200258	0.144668	0.282647	0.106012	0.133513	0.0900033	0.0829047	0.133088	0.107566	0.599966	0.123574	0.371602	0.472665	0.326333	0.40909	0.0811848	0.088116	0.080463	0.0995115	0.100081	0.0681245	0.159018	0.00759241	0.0458935	0.0388127	0.14651	0.383872	-0.237362	chr14	48143852	48143853	0.120327	0.0898714	0.0304557	#N/A	G2	#N/A	#N/A	de novo methylation OSLN	MDGA2;MDGA2	NM_001113498;NM_001113498	5'UTR;1stExon	Island
cg18115064	0.0694827	0.110795	0.132094	0.116879	0.113584	0.0959671	0.13966	0.0914422	0.0865295	0.0972118	0.103603	0.529292	0.121358	0.317108	0.414214	0.231446	0.347675	0.0870077	0.0830423	0.0805648	0.090539	0.10178	0.0224646	0.141755	0.0015984	0.0225201	0.0168201	0.10627	0.326849	-0.220579	chr14	48143618	48143619	0.100407	0.0885867	0.0118205	#N/A	G2	#N/A	#N/A	de novo methylation OSLN	MDGA2	NM_001113498	Body	Island
cg19989295	0.00750256	0.0116358	0.014242	0.0209526	0.0291236	0.105805	0.0420847	0.00813188	0.0148783	0.233152	0.35398	0.227593	0.422043	0.178995	0.0479031	0.469806	0.0935358	0.130829	0.118908	0.0418972	0.101127	0.0999284	0.0311175	0.172151	0.0015984	0.0230242	0.0168201	0.0282618	0.239979	-0.211718	chr14	24641077	24641078	0.293566	0.098538	0.195028	#N/A	G2	#N/A	#N/A	de novo methylation OSLN	REC8;REC8	NM_001048205;NM_005132	TSS200;TSS200	Island
cg18371424	0.586066	0.5281	0.604488	0.602174	0.590956	0.724111	0.665094	0.644024	0.568261	0.0580913	0.0912319	0.347076	0.377637	0.390141	0.339498	0.522957	0.424515	0.132442	0.290785	0.255597	0.194728	0.126109	0.0576963	0.0674948	0.0003996	0.0206236	0.00853651	0.612586	0.400304	0.212282	chr14	64654259	64654260	0.0746616	0.199933	-0.125271	#N/A	G2	#N/A	#N/A	de novo methylation OSKM	SYNE2;SYNE2	NM_182914;NM_015180	Body;Body	0
cg11812906	0.299195	0.0329164	0.263202	0.242657	0.343132	0.246167	0.266615	0.110249	0.343936	0.00981559	0.000364767	0.00165048	0.0206106	0.0038941	0.021622	0.047259	0.016425	0.00460321	0.00663988	0.00891108	0.0162454	0.0128288	0.103645	0.0163877	0.000799201	0.0152653	0.0118126	0.238674	0.0185769	0.220098	chr14	75593930	75593931	0.00509018	0.00984567	-0.00475549	#N/A	G2	#N/A	#N/A	de novo methylation OSKM	NEK9	NM_033116	TSS200	Island
cg14539393	0.209979	0.287618	0.443066	0.388532	0.298788	0.0982202	0.527546	0.257975	0.421753	0.0884804	0.0704396	0.070508	0.291976	0.0536492	0.0609273	0.0563982	0.0699642	0.0940324	0.156491	0.091961	0.0919749	0.0936705	0.132094	0.0940224	0.0047952	0.0359735	0.0302958	0.325942	0.100571	0.225371	chr14	70038949	70038950	0.07946	0.105626	-0.026166	#N/A	G2	#N/A	#N/A	de novo methylation OSKM	C14orf162	NR_024630	TSS1500	Island
cg07455406	0.238346	0.202992	0.301699	0.342404	0.31732	0.280454	0.425227	0.160528	0.320946	0.0443485	0.0820545	0.0523576	0.0770995	0.0491204	0.0318914	0.0504441	0.0373742	0.0384563	0.0643812	0.0185478	0.037248	0.0312373	0.0789945	0.0156701	0.0003996	0.0382783	0.00853651	0.287768	0.0497145	0.238054	chr14	21077527	21077528	0.0632015	0.0379741	0.0252274	#N/A	G2	#N/A	#N/A	de novo methylation OSKM	0	0	0	N_Shore
cg20045882	0.124113	0.178291	0.346142	0.347301	0.2555	0.300621	0.29096	0.376675	0.415126	0.293106	0.0479899	0.0764902	0.0683037	0.0408418	0.0448845	0.050523	0.0179088	0.285797	0.0872247	0.0911696	0.0878459	0.202027	0.0940997	0.020865	0.0003996	0.0344203	0.00853651	0.292748	0.0498254	0.242922	chr14	69261160	69261161	0.170548	0.150813	0.019735	#N/A	G2	#N/A	#N/A	de novo methylation OSKM	ZFP36L1	NM_004926	TSS1500	Island
cg08847533	0.296275	0.0284535	0.24932	0.236406	0.464056	0.323882	0.320923	0.145184	0.445199	0	0	0.00184617	0.0119261	0	0.0319641	0.0514324	0.0124979	0.00109187	0	0.00676344	0	0.00239657	0.136617	0.0198211	0.0015984	0.0211597	0.0168201	0.278856	0.0182778	0.260578	chr14	75593920	75593921	0	0.00205038	-0.00205038	#N/A	G2	#N/A	#N/A	de novo methylation OSKM	NEK9	NM_033116	TSS200	Island
cg02380334	0.29233	0.176931	0.501048	0.445255	0.292073	0.0755575	0.618654	0.297344	0.577438	0.0758924	0.0608059	0.0545611	0.298632	0.0379283	0.0706124	0.0449291	0.0294094	0.0759263	0.160891	0.0535567	0.0378271	0.0747661	0.183281	0.103509	0.00759241	0.044649	0.0388127	0.36407	0.0893453	0.274725	chr14	70038925	70038926	0.0683491	0.0805935	-0.0122444	#N/A	G2	#N/A	#N/A	de novo methylation OSKM	C14orf162	NR_024630	TSS1500	Island
cg07139509	0.346888	0.318557	0.557478	0.533369	0.168876	0.149227	0.578958	0.344278	0.593271	0.045878	0.0182944	0.0386201	0.436098	0.025928	0.0172598	0.0149105	0.0318871	0.111944	0.26018	0.0262499	0.0369489	0.0721209	0.173501	0.16777	0.00759241	0.0440233	0.0388127	0.398989	0.0941172	0.304872	chr14	70038717	70038718	0.0320862	0.101489	-0.0694025	#N/A	G2	#N/A	#N/A	de novo methylation OSKM	C14orf162	NR_024630	TSS1500	Island
cg12112434	0.627573	0.541451	0.766289	0.861658	0.692516	0.386746	0.497342	0.664417	0.870383	0.111209	0.0781674	0.137425	0.571302	0.273564	0.182677	0.115388	0.287691	0.224666	0.23966	0.146552	0.120258	0.17459	0.163333	0.167192	0.0027972	0.0258425	0.0225641	0.656486	0.261341	0.395145	chr14	45722987	45722988	0.0946884	0.181145	-0.0864567	#N/A	G2	#N/A	#N/A	de novo methylation OSKM	C14orf106	NM_018353	TSS1500	S_Shore
cg26031613	0.33023	0.546774	0.511098	0.468222	0.22444	0.401645	0.388647	0.574826	0.554232	0.404271	0.00428208	0.0145793	0.0322468	0.0247674	0.0346349	0.0281868	0.0237827	0.041463	0.0233768	0.0262373	0.054436	0.0432984	0.117752	0.00713344	0.0003996	0.025983	0.00853651	0.444457	0.0263663	0.418091	chr14	104095156	104095157	0.204276	0.0377623	0.166514	#N/A	G2	#N/A	#N/A	de novo methylation OSKM	KLC1;KLC1;KLC1	NM_005552;NM_182923;NM_001130107	TSS1500;TSS1500;TSS1500	Island
cg09945151	0.650104	0.778835	0.704085	0.729375	0.693884	0.619968	0.6255	0.816072	0.733466	0.132874	0.108614	0.240069	0.294428	0.256458	0.328101	0.27482	0.308663	0.220869	0.200958	0.188655	0.175689	0.207862	0.0669676	0.0329676	0.0003996	0.0146868	0.00853651	0.705699	0.283757	0.421942	chr14	75594005	75594006	0.120744	0.198806	-0.0780623	#N/A	G2	#N/A	#N/A	de novo methylation OSKM	NEK9	NM_033116	TSS1500	Island
cg14426084	0.561308	0.534248	0.578063	0.580425	0.50484	0.464439	0.454074	0.830256	0.606252	0.134209	0.0670648	0.128516	0.143566	0.135874	0.0957391	0.142268	0.175004	0.0888913	0.102878	0.0859559	0.103369	0.108187	0.111453	0.0256543	0.0003996	0.0177151	0.00853651	0.568212	0.136828	0.431384	chr14	75594058	75594059	0.100637	0.0978564	0.00278066	#N/A	G2	#N/A	#N/A	de novo methylation OSKM	NEK9	NM_033116	TSS1500	S_Shore
cg20071051	0.58654	0.57164	0.58779	0.617431	0.568006	0.524954	0.502148	0.582925	0.657856	0.0165565	0.00883606	0.0330533	0.0546416	0.0801053	0.0921496	0.0771672	0.0594105	0.032243	0.0290578	0.0251168	0.038266	0.0394753	0.0458692	0.0212854	0.0003996	0.0195815	0.00853651	0.577699	0.0660879	0.511611	chr14	75593943	75593944	0.0126963	0.0328318	-0.0201355	#N/A	G2	#N/A	#N/A	de novo methylation OSKM	NEK9	NM_033116	TSS200	Island
cg01992424	0.607035	0.526358	0.613777	0.587149	0.457769	0.520489	0.484503	0.761575	0.632047	0.0287932	0.0270604	0.0172786	0.114993	0.0222749	0.0858687	0.0654059	0.083963	0.0412648	0.0508852	0.0274964	0.0616467	0.0531435	0.0921854	0.0384637	0.0003996	0.0189961	0.00853651	0.576745	0.064964	0.511781	chr14	75593964	75593965	0.0279268	0.0468873	-0.0189605	#N/A	G2	#N/A	#N/A	de novo methylation OSKM	NEK9	NM_033116	TSS200	Island
cg09944325	0.708379	0.542507	0.698701	0.704991	0.613388	0.610048	0.593397	0.815362	0.768774	0.0365209	0.0133702	0.0562379	0.147317	0.0556192	0.109498	0.103745	0.141353	0.0526899	0.0632392	0.0383213	0.0699336	0.0597674	0.0889218	0.0397653	0.0003996	0.014897	0.00853651	0.672839	0.102295	0.570544	chr14	75593969	75593970	0.0249455	0.0567903	-0.0318447	#N/A	G2	#N/A	#N/A	de novo methylation OSKM	NEK9	NM_033116	TSS200	Island
cg22603433	0.0970111	0.0331651	0.100554	0.164843	0.0991561	0.0598665	0.119494	0.024394	0.142517	0.12148	0.426128	0.382726	0.374169	0.324207	0.403288	0.378531	0.388094	0.0562233	0.0669468	0.0634761	0.0914922	0.0909995	0.0471823	0.0269232	0.0003996	0.0434703	0.00853651	0.0934444	0.375169	-0.281725	chr15	41056786	41056787	0.273804	0.0738276	0.199976	#N/A	G2	#N/A	#N/A	de novo methylation OSLN	GCHFR	NM_005258	Body	Island
cg27501645	0.141118	0.0298018	0.0863727	0.046505	0.0414778	0.249272	0.0672662	0.0516836	0.0267779	0.11705	0.157606	0.230842	0.271681	0.3262	0.0583358	0.4523	0.382599	0.0747596	0.124636	0.0794881	0.0835269	0.096342	0.0718555	0.136876	0.00759241	0.0473902	0.0388127	0.0822528	0.286993	-0.20474	chr15	41795087	41795088	0.137328	0.0917506	0.0455772	#N/A	G2	#N/A	#N/A	de novo methylation OSLN	ITPKA	NM_002220	Body	Island
cg26561254	0.360141	0.307918	0.492399	0.338812	0.192367	0.285732	0.477422	0.243385	0.440867	0.319364	0.256277	0.0978749	0.202354	0.125645	0.108902	0.143725	0.111406	0.190898	0.207381	0.19373	0.194088	0.202944	0.104344	0.0380763	0.000799201	0.0143512	0.0118126	0.348783	0.131651	0.217131	chr15	89164044	89164045	0.28782	0.197808	0.0900121	#N/A	G2	#N/A	#N/A	de novo methylation OSKM	AEN	NM_022767	TSS1500	N_Shore
cg05881762	0.395263	0.265222	0.524153	0.502567	0.180433	0.299148	0.353196	0.346083	0.565542	0.112315	0.107138	0.140963	0.18658	0.095675	0.136415	0.11356	0.123592	0.0620607	0.0912135	0.0845603	0.080038	0.0814154	0.128381	0.0310007	0.000799201	0.0147383	0.0118126	0.38129	0.132797	0.248492	chr15	25684849	25684850	0.109727	0.0798576	0.0298694	#N/A	G2	#N/A	#N/A	de novo methylation OSKM	UBE3A	NM_130839	TSS1500	S_Shore
cg26099834	0.143229	0.300215	0.385833	0.365766	0.112599	0.19454	0.393434	0.366629	0.45716	0.225088	0.0672096	0.0315007	0.172262	0.0298959	0.011162	0.0267117	0.0356755	0.0605905	0.156295	0.0988482	0.0918357	0.0862377	0.122647	0.0599026	0.0015984	0.0210709	0.0168201	0.302156	0.0512013	0.250955	chr15	66947568	66947569	0.146149	0.0987614	0.0473875	#N/A	G2	#N/A	#N/A	de novo methylation OSKM	0	0	0	Island
cg24025550	0.365873	0.383296	0.547076	0.513168	0.106141	0.470328	0.485657	0.733379	0.629494	0.119952	0.205139	0.185112	0.297024	0.202954	0.103921	0.263131	0.233941	0.0978605	0.109431	0.0767808	0.100263	0.123535	0.178048	0.0674949	0.00759241	0.0435771	0.0388127	0.47049	0.214347	0.256143	chr15	59157523	59157524	0.162545	0.101574	0.0609714	#N/A	G2	#N/A	#N/A	de novo methylation OSKM	0	0	0	Island
cg21788615	0.565854	0.511236	0.671642	0.736933	0.38788	0.46484	0.695454	0.811835	0.852228	0.266637	0.220726	0.302868	0.52435	0.297738	0.313293	0.389094	0.424991	0.184527	0.188507	0.186189	0.175452	0.191328	0.159662	0.0894232	0.00759241	0.0421408	0.0388127	0.6331	0.375389	0.257711	chr15	67813140	67813141	0.243681	0.185201	0.0584807	#N/A	G2	#N/A	#N/A	de novo methylation OSKM	C15orf61	NM_001143936	TSS1500	N_Shore
cg08103472	0.44501	0.475598	0.440063	0.345378	0.342353	0.457912	0.387644	0.343619	0.373983	0.668603	0.0365699	0.055204	0.0471891	0.0829254	0.0503781	0.0351807	0.0544601	0.162626	0.118191	0.282517	0.143454	0.218652	0.0536192	0.0158222	0.0003996	0.0268183	0.00853651	0.401285	0.0542229	0.347062	chr15	40731325	40731326	0.352587	0.185088	0.167499	#N/A	G2	#N/A	#N/A	de novo methylation OSKM	0	0	0	N_Shore		R-DMR
cg00590139	0.303015	0.316606	0.726188	0.477443	0.482698	0.466535	0.128817	0.425445	0.5662	0.153143	0.0611096	0.869917	0.528873	0.889649	0.61665	0.828701	0.838706	0.0601061	0.0666607	0.0616766	0.0729924	0.070064	0.170403	0.15083	0.0027972	0.0273553	0.0225641	0.43255	0.762083	-0.329533	chr16	7354254	7354255	0.107127	0.0662999	0.0408266	#N/A	G2	#N/A	#N/A	de novo methylation OSLN	A2BP1;A2BP1;A2BP1	NM_001142334;NM_001142333;NM_018723	Body;Body;Body	N_Shore
cg15192750	0.186137	0.00111986	0.279636	0.315892	0.0436354	0.406198	0.0880581	0.42692	0.226186	0.198033	0.00917993	0.00028758	0.0153632	0.00656625	0	0.00665123	0	0.00566943	0.102405	0.0154746	0	0.0120664	0.153232	0.00607566	0.0027972	0.0275414	0.0225641	0.219309	0.00481137	0.214498	chr16	69999425	69999426	0.103606	0.0271231	0.0764832	#N/A	G2	#N/A	#N/A	de novo methylation OSKM	0	0	0	Island
cg05484548	0.521823	0.470164	0.530218	0.526559	0.209682	0.402759	0.46573	0.535118	0.614932	0.179494	0.212351	0.174699	0.353758	0.180879	0.0953658	0.30424	0.277761	0.133459	0.172826	0.184424	0.140122	0.182997	0.115551	0.0966424	0.0027972	0.0255978	0.0225641	0.475221	0.231117	0.244103	chr16	29086428	29086429	0.195922	0.162766	0.0331566	#N/A	G2	#N/A	#N/A	de novo methylation OSKM	RRN3P2	NR_003369	Body	Island
cg09357483	0.204235	0.419207	0.280736	0.210595	0.079728	0.354688	0.317515	0.410136	0.327639	0.625459	0.010556	0.026854	0.116197	0	0	0.0415376	0	0.136129	0.230072	0.128236	0.147362	0.106931	0.109226	0.0453199	0.000799201	0.0148383	0.0118126	0.289387	0.0307648	0.258622	chr16	87904491	87904492	0.318008	0.149746	0.168262	#N/A	G2	#N/A	#N/A	de novo methylation OSKM	SLC7A5	NM_003486	TSS1500	S_Shore		R-DMR	T-DMR
cg00956971	0.111607	0.128727	0.0994264	0.104941	0.0905117	0.129719	0.118189	0.258658	0.102316	0.073093	0.48552	0.490453	0.519593	0.461196	0.50717	0.511738	0.471735	0.132032	0.124163	0.155856	0.190964	0.192655	0.0510468	0.023353	0.0003996	0.0465238	0.00853651	0.127122	0.493647	-0.366526	chr17	1617375	1617376	0.279307	0.159134	0.120173	#N/A	G2	#N/A	#N/A	de novo methylation OSLN	C17orf91;C17orf91;C17orf91;C17orf91;MIR22	NR_028505;NR_028503;NR_028504;NR_028502;NR_029494	Body;Body;Body;Body;TSS200	N_Shore
cg07879897	0.228677	0.191632	0.199695	0.164284	0.164435	0.185348	0.165654	0.174353	0.202107	0.182737	0.481135	0.510158	0.50523	0.530594	0.518539	0.469116	0.480839	0.121818	0.137821	0.192642	0.420268	0.111531	0.0217548	0.0232218	0.0003996	0.0397542	0.00853651	0.186243	0.502413	-0.31617	chr17	66201167	66201168	0.331936	0.196816	0.13512	#N/A	G2	#N/A	#N/A	de novo methylation OSLN	0	0	0	Island
cg08804207	0.202895	0.313354	0.349309	0.330848	0.138415	0.204269	0.205028	0.474549	0.380016	0.20685	0.0469395	0.090042	0.107372	0.0920952	0.0667078	0.0726986	0.0868757	0.113449	0.144537	0.114484	0.124803	0.0721469	0.107828	0.0145612	0.0003996	0.0423747	0.00853651	0.288743	0.0859653	0.202777	chr17	20812157	20812158	0.126895	0.113884	0.0130107	#N/A	G2	#N/A	#N/A	de novo methylation OSKM	0	0	0	Island
cg12609785	0.38867	0.442691	0.34249	0.370532	0.498666	0.421535	0.331069	0.374898	0.435333	0.203394	0.106632	0.177575	0.122707	0.189869	0.201163	0.268739	0.219451	0.356702	0.078933	0.194159	0.174589	0.142172	0.0535625	0.0481964	0.0003996	0.0332981	0.00853651	0.400654	0.196584	0.20407	chr17	43660871	43660872	0.155013	0.189311	-0.034298	#N/A	G2	#N/A	#N/A	de novo methylation OSKM	0	0	0	N_Shore
cg25834768	0.553244	0.636109	0.621425	0.55958	0.587617	0.775056	0.430037	0.710348	0.64878	0.152133	0.0506222	0.408044	0.391467	0.334454	0.271177	0.465942	0.53175	0.139719	0.269286	0.154054	0.183464	0.208496	0.0988466	0.0924491	0.0015984	0.0200752	0.0168201	0.613577	0.400472	0.213105	chr17	3792074	3792075	0.101378	0.191004	-0.0896263	#N/A	G2	#N/A	#N/A	de novo methylation OSKM	CAMKK1;CAMKK1;CAMKK1	NM_172207;NM_172206;NM_032294	5'UTR;5'UTR;5'UTR	Island
cg10165209	0.745808	0.428945	0.681229	0.708242	0.679957	0.702224	0.76477	0.868041	0.781213	0.397336	0.314339	0.538758	0.639045	0.617096	0.32835	0.409797	0.40155	0.193493	0.231803	0.202526	0.157283	0.198812	0.119906	0.127379	0.0027972	0.0250128	0.0225641	0.706714	0.489099	0.217615	chr17	46715533	46715534	0.355838	0.196783	0.159054	#N/A	G2	#N/A	#N/A	de novo methylation OSKM	0	0	0	S_Shore
cg13749379	0.473881	0.384897	0.4914	0.494419	0.341126	0.404295	0.512162	0.524844	0.559568	0.211438	0.468841	0.138755	0.253349	0.147559	0.084509	0.26385	0.312788	0.131753	0.252721	0.187371	0.148525	0.161143	0.0723155	0.088863	0.0003996	0.0241459	0.00853651	0.465177	0.200135	0.265042	chr17	41833161	41833162	0.34014	0.176303	0.163837	#N/A	G2	#N/A	#N/A	de novo methylation OSKM	SOST	NM_025237	Body	Island
cg02782634	0.27637	0.380385	0.56893	0.547352	0.314412	0.381678	0.624384	0.49624	0.701624	0.0870565	0.0782425	0.154282	0.336395	0.127502	0.177428	0.0939106	0.203139	0.0692554	0.128651	0.130386	0.0214533	0.0240688	0.146226	0.0846209	0.0015984	0.0214588	0.0168201	0.476819	0.182109	0.29471	chr17	57916643	57916644	0.0826495	0.0747628	0.0078867	#N/A	G2	#N/A	#N/A	de novo methylation OSKM	TMEM49	NM_030938	Body	0
cg05878104	0.388414	0.545192	0.48309	0.503682	0.521433	0.436261	0.447136	0.408366	0.487565	0.463281	0.0371293	0.0626919	0.0388554	0.0699089	0.0387306	0.0421271	0.0418248	0.102603	0.0989321	0.115147	0.106214	0.111725	0.0524652	0.0136509	0.0003996	0.0243449	0.00853651	0.469015	0.0490231	0.419992	chr17	40932452	40932453	0.250205	0.106924	0.143281	#N/A	G2	#N/A	#N/A	de novo methylation OSKM	WNK4	NM_032387	TSS200	Island
cg22968622	0.540059	0.499019	0.566564	0.56811	0.50697	0.542023	0.572242	0.536011	0.546072	0.566408	0.0368033	0.0490141	0.0418287	0.068726	0.0268917	0.0451129	0.0376	0.483627	0.0252636	0.00725645	0.0146334	0.00612135	0.0258126	0.0139403	0.0003996	0.0185165	0.00853651	0.541897	0.0448622	0.497034	chr17	43663579	43663580	0.301606	0.10738	0.194225	#N/A	G2	#N/A	#N/A	de novo methylation OSKM	0	0	0	Island
cg03561455	0.0904195	0.467015	0.374358	0.189982	0.0482627	0.205166	0.0341868	0.0232712	0.0186544	0.0129459	0.0338914	0.454752	0.243055	0.855807	0.368508	0.808963	0.789204	0.10081	0.115177	0.191212	0.416122	0.0915564	0.163921	0.263035	0.00759241	0.0478875	0.0388127	0.161257	0.586715	-0.425458	chr18	70210433	70210434	0.0234186	0.182975	-0.159557	#N/A	G2	#N/A	#N/A	de novo methylation OSLN	CBLN2	NM_182511	5'UTR	Island		R-DMR
cg21902544	0.12839	0.232403	0.330167	0.132413	0.173272	0.246627	0.057001	0.0669443	0.0566697	0.14955	0.121426	0.445565	0.235414	0.731212	0.320567	0.706211	0.708109	0.140546	0.115313	0.179246	0.425357	0.0807781	0.095888	0.219477	0.0027972	0.0286578	0.0225641	0.15821	0.524513	-0.366303	chr18	70211515	70211516	0.135488	0.188248	-0.0527601	#N/A	G2	#N/A	#N/A	de novo methylation OSLN	CBLN2;CBLN2	NM_182511;NM_182511	1stExon;5'UTR	Island
cg13478228	0.188866	0.478209	0.373584	0.217334	0.0493069	0.28435	0.0265711	0.0725882	0.0265908	0.057758	0.0401937	0.469233	0.341236	0.73671	0.336261	0.686763	0.656319	0.0726435	0.0336733	0.0708901	0.550589	0.0468788	0.163326	0.17875	0.00759241	0.0476108	0.0388127	0.190822	0.537754	-0.346932	chr18	70209432	70209433	0.0489759	0.154935	-0.105959	#N/A	G2	#N/A	#N/A	de novo methylation OSLN	CBLN2	NM_182511	5'UTR	Island
cg19202058	0.135725	0.256077	0.246496	0.147559	0.143772	0.214945	0.0885484	0.0906848	0.082284	0.0854168	0.0818535	0.314825	0.199802	0.613114	0.242741	0.514275	0.504105	0.15165	0.113767	0.148981	0.389758	0.119985	0.0676023	0.168142	0.00759241	0.0461936	0.0388127	0.156232	0.398144	-0.241911	chr18	70210494	70210495	0.0836351	0.184828	-0.101193	#N/A	G2	#N/A	#N/A	de novo methylation OSLN	CBLN2	NM_182511	5'UTR	Island		R-DMR
cg11558731	0.518435	0.0547637	0.0752526	0.164863	0.131946	0.0494094	0.139021	0.430774	0.20342	0.108049	0.14244	0.477384	0.703362	0.631509	0.733738	0.791685	0.693186	0.12291	0.192876	0.0634552	0.067663	0.129043	0.167135	0.108704	0.000799201	0.0156344	0.0118126	0.196432	0.671811	-0.475379	chr19	50706536	50706537	0.125245	0.11519	0.0100551	#N/A	G2	#N/A	#N/A	de novo methylation OSLN	MYH14;MYH14;MYH14	NM_001077186;NM_001145809;NM_024729	TSS1500;TSS1500;TSS1500	Island
cg25311666	0.398706	0.0342853	0.0468878	0.0730628	0.0976358	0.0850033	0.081407	0.387234	0.125408	0.105411	0.135821	0.388312	0.573177	0.491061	0.596565	0.653538	0.609342	0.0272964	0.174198	0.0340022	0.0364199	0.0875769	0.141557	0.0964778	0.000799201	0.0162819	0.0118126	0.147737	0.551999	-0.404262	chr19	50706577	50706578	0.120616	0.0718987	0.048717	#N/A	G2	#N/A	#N/A	de novo methylation OSLN	MYH14;MYH14;MYH14	NM_001077186;NM_001145809;NM_024729	TSS1500;TSS1500;TSS1500	Island
cg26163880	0.358079	0.399062	0.0778658	0.138452	0.147706	0.0685121	0.221722	0.5355	0.178096	0.0808116	0.091879	0.482028	0.672801	0.573046	0.701064	0.731964	0.624483	0.0800147	0.215597	0.0576052	0.0929496	0.162661	0.160125	0.0921343	0.000799201	0.0160171	0.0118126	0.236111	0.630897	-0.394787	chr19	50707172	50707173	0.0863453	0.121765	-0.0354201	#N/A	G2	#N/A	#N/A	de novo methylation OSLN	MYH14;MYH14;MYH14	NM_001145809;NM_001077186;NM_024729	5'UTR;5'UTR;5'UTR	Island
cg15129307	0.31545	0.216229	0.00361085	0	0	0.00422784	0.0121899	0	0.100759	0	0	0.0940321	0.701237	0.329459	0.613055	0.588074	0.446955	0.00206733	0.0393745	0.0141936	0	0	0.116884	0.223222	0.0027972	0.0294058	0.0225641	0.0724963	0.462135	-0.389639	chr19	50832651	50832652	0	0.0111271	-0.0111271	#N/A	G2	#N/A	#N/A	de novo methylation OSLN	KCNC3	NM_004977	TSS200	N_Shore
cg21755725	0.233782	0.0827281	0.0912533	0.0707281	0.366821	0.0701271	0.0500472	0.0865103	0.162747	0.0751102	0.0833643	0.357466	0.50807	0.404323	0.587442	0.606901	0.533045	0.0589884	0.143149	0.0575694	0.0729286	0.11119	0.104177	0.0996994	0.000799201	0.0157948	0.0118126	0.134972	0.499541	-0.364569	chr19	50708619	50708620	0.0792372	0.0887651	-0.00952785	#N/A	G2	#N/A	#N/A	de novo methylation OSLN	MYH14;MYH14;MYH14	NM_001145809;NM_001077186;NM_024729	5'UTR;5'UTR;5'UTR	Island
cg24871540	0.320827	0.188241	0.0541635	0.10664	0.387215	0.0560449	0.112257	0.135389	0.152259	0.131329	0.0444555	0.407407	0.556357	0.499751	0.575092	0.601266	0.54217	0.0337454	0.232703	0.0167221	0.0183592	0.111893	0.114835	0.069135	0.0003996	0.04945	0.00853651	0.168115	0.530341	-0.362225	chr19	50708705	50708706	0.0878923	0.0826846	0.0052077	#N/A	G2	#N/A	#N/A	de novo methylation OSLN	MYH14;MYH14;MYH14	NM_001145809;NM_001077186;NM_024729	5'UTR;5'UTR;5'UTR	Island
cg10152131	0.055561	0.0324936	0.0351448	0.0417443	0.158856	0.0327476	0.0359582	0.00763541	0.0141553	0.0316127	0.0552709	0.0859113	0.68184	0.297591	0.444693	0.50724	0.430469	0.0398354	0.0662376	0.0183177	0.0565104	0.0729956	0.0445936	0.201305	0.000799201	0.0167601	0.0118126	0.0460329	0.407957	-0.361924	chr19	51111677	51111678	0.0434418	0.0507793	-0.00733754	#N/A	G2	#N/A	#N/A	de novo methylation OSLN	0	0	0	S_Shore
cg06572160	0.368087	0.031772	0.0162021	0.0688125	0.481874	0.0373704	0.15556	0.145679	0.325326	0.061531	0.124066	0.408548	0.620938	0.512069	0.583634	0.566467	0.501077	0.0314705	0.15017	0.0291484	0.0409195	0.0625334	0.169888	0.0753095	0.000799201	0.0156433	0.0118126	0.181187	0.532122	-0.350935	chr19	50831901	50831902	0.0927984	0.0628484	0.0299499	#N/A	G2	#N/A	#N/A	de novo methylation OSLN	KCNC3	NM_004977	1stExon	Island
cg17838026	0.218544	0.277214	0.0774071	0.106368	0.233145	0.0691556	0.10391	0.13078	0.100671	0.151257	0.191339	0.281548	0.658437	0.432526	0.568288	0.50946	0.504481	0.0680671	0.119065	0.0704092	0.0776074	0.0851331	0.0760852	0.127912	0.0003996	0.0477642	0.00853651	0.146355	0.492457	-0.346102	chr19	50832861	50832862	0.171298	0.0840563	0.0872417	#N/A	G2	#N/A	#N/A	de novo methylation OSLN	KCNC3	NM_004977	TSS1500	N_Shore	C-DMR
cg13378394	0.276338	0.293145	0.0996764	0.174743	0.20617	0.151623	0.304535	0.321407	0.164909	0.131059	0.142715	0.393448	0.633397	0.52857	0.636011	0.596767	0.576427	0.137752	0.197934	0.127236	0.171952	0.213914	0.079344	0.0911157	0.0003996	0.0480582	0.00853651	0.221394	0.56077	-0.339376	chr19	50831811	50831812	0.136887	0.169757	-0.0328706	#N/A	G2	#N/A	#N/A	de novo methylation OSLN	KCNC3	NM_004977	1stExon	Island
cg24832215	0.191092	0.114861	0.0847924	0.11089	0.294518	0.0701529	0.0868287	0.176213	0.202028	0.0955974	0.130666	0.293858	0.519901	0.37105	0.562643	0.575692	0.42174	0.10225	0.126768	0.0924675	0.103748	0.125101	0.0735799	0.113534	0.000799201	0.0157402	0.0118126	0.147931	0.457481	-0.30955	chr19	50837446	50837447	0.113132	0.110067	0.00306442	#N/A	G2	#N/A	#N/A	de novo methylation OSLN	NAPSB	NR_002798	Body	Island
cg13670833	0.113574	0	0.0345586	0.123736	0.101367	0.121652	0.0437973	0.23653	0.0459792	0.0741766	0.12079	0.106287	0.534844	0.332108	0.535521	0.434097	0.410767	0.099935	0.0761205	0.0601148	0.0635769	0.109026	0.0702925	0.160216	0.0047952	0.0380484	0.0302958	0.0912438	0.392271	-0.301027	chr19	50833832	50833833	0.0974831	0.0817546	0.0157285	#N/A	G2	#N/A	#N/A	de novo methylation OSLN	KCNC3	NM_004977	TSS1500	Island	C-DMR		T-DMR
cg03251287	0.215699	0.322619	0.0709755	0.0903779	0.173226	0.0965002	0.111564	0.0988953	0.172428	0.140372	0.131701	0.298881	0.49835	0.457951	0.487448	0.491055	0.452773	0.0516025	0.125668	0.0659726	0.0628876	0.0718518	0.0805501	0.0752369	0.000799201	0.0155687	0.0118126	0.150254	0.447743	-0.297489	chr19	50836910	50836911	0.136037	0.0755966	0.0604401	#N/A	G2	#N/A	#N/A	de novo methylation OSLN	0	0	0	Island
cg00813540	0.12279	0.144076	0.0873946	0.0922797	0.135772	0.112061	0.223277	0.111092	0.144192	0.138515	0.146395	0.12599	0.627054	0.403456	0.543996	0.378223	0.458625	0.0612592	0.0636058	0.0477061	0.094364	0.104834	0.0404689	0.172133	0.0047952	0.0365469	0.0302958	0.130326	0.42289	-0.292564	chr19	50829104	50829105	0.142455	0.0743539	0.0681014	#N/A	G2	#N/A	#N/A	de novo methylation OSLN	KCNC3	NM_004977	Body	Island
cg00342532	0.10183	0.0842917	0	0.0160888	0.0794173	0.0173777	0	0.0170247	0.0172071	0.0248943	0	0.0692415	0.507141	0.238205	0.471968	0.38174	0.299233	0.000372992	0.00358594	0.012743	0	0	0.0396701	0.162205	0.0027972	0.0294159	0.0225641	0.0370264	0.327921	-0.290895	chr19	50832552	50832553	0.0124471	0.00334038	0.00910675	#N/A	G2	#N/A	#N/A	de novo methylation OSLN	KCNC3;KCNC3	NM_004977;NM_004977	5'UTR;1stExon	N_Shore
cg06182329	0.283205	0.199023	0.134665	0.177783	0.259553	0.140262	0.199549	0.121399	0.186495	0.176609	0.270653	0.361137	0.515454	0.423871	0.501982	0.567841	0.479905	0.171557	0.225697	0.125532	0.132289	0.200714	0.054879	0.0729204	0.0003996	0.0479949	0.00853651	0.189104	0.475032	-0.285928	chr19	50706483	50706484	0.223631	0.171158	0.0524731	#N/A	G2	#N/A	#N/A	de novo methylation OSLN	MYH14;MYH14;MYH14	NM_001077186;NM_001145809;NM_024729	TSS1500;TSS1500;TSS1500	Island
cg19753794	0.48349	0.268685	0.00050703	0.191648	0.424566	0.000881614	0.376735	0.378342	0.203348	0.00379332	0.00973207	0.404446	0.612959	0.526106	0.596307	0.558877	0.554822	0.00229357	0.126364	0.00550045	0.00962202	0.0129429	0.175742	0.074306	0.0015984	0.0211761	0.0168201	0.258689	0.542253	-0.283564	chr19	50832037	50832038	0.00676269	0.0313446	-0.0245819	#N/A	G2	#N/A	#N/A	de novo methylation OSLN	KCNC3	NM_004977	1stExon	Island
cg23973393	0.208429	0.0811009	0.190631	0.18556	0.308468	0.181287	0.179088	0.477316	0.274196	0.0889036	0.0888617	0.319041	0.605249	0.455551	0.573381	0.602434	0.515389	0.150458	0.1804	0.11137	0.155242	0.173989	0.112012	0.110519	0.0015984	0.0214126	0.0168201	0.231786	0.511841	-0.280055	chr19	50708921	50708922	0.0888827	0.154292	-0.0654089	#N/A	G2	#N/A	#N/A	de novo methylation OSLN	MYH14;MYH14;MYH14	NM_001145809;NM_001077186;NM_024729	5'UTR;5'UTR;5'UTR	S_Shore
cg02854695	0.337343	0.0445608	0.00921541	0.0924183	0.426904	0.00327666	0.448079	0.434347	0.251975	0.00510629	0.00666475	0.350764	0.552134	0.503721	0.556131	0.508226	0.523388	0.00925076	0.161826	0.00872066	0.0126507	0.0318166	0.191542	0.0758462	0.0027972	0.0270372	0.0225641	0.227569	0.499061	-0.271492	chr19	50832032	50832033	0.00588552	0.044853	-0.0389674	#N/A	G2	#N/A	#N/A	de novo methylation OSLN	KCNC3	NM_004977	1stExon	Island
cg03213352	0.251832	0.147406	0.121785	0.133801	0.141095	0.122296	0.16605	0.161611	0.123505	0.143503	0.133274	0.272855	0.525527	0.412076	0.507989	0.43352	0.386363	0.130588	0.156543	0.112106	0.116147	0.123978	0.0408265	0.0914884	0.0003996	0.0466629	0.00853651	0.152154	0.423055	-0.270902	chr19	50832677	50832678	0.138388	0.127873	0.0105159	#N/A	G2	#N/A	#N/A	de novo methylation OSLN	KCNC3	NM_004977	TSS200	N_Shore
cg07602980	0.0304861	0.0295617	0	6.2519e-05	0.114283	0	0	0	0.0795836	0	0.0128935	0.0321307	0.519069	0.243105	0.401576	0.253573	0.216218	0.00738969	0.00667871	0.000362867	0	0	0.0418782	0.167014	0.0015984	0.0168311	0.0168201	0.0282196	0.277612	-0.249393	chr19	50815719	50815720	0.00644676	0.00288625	0.00356051	#N/A	G2	#N/A	#N/A	de novo methylation OSLN	0	0	0	S_Shelf
cg00740020	0.127759	0.0609166	0.030684	0.0571849	0.115246	0.0776591	0.0898243	0.273085	0	0.0425252	0.070645	0.0976249	0.596994	0.205437	0.411539	0.364325	0.310485	0.0201144	0.0467384	0.0064788	0.0317077	0.0229182	0.0784387	0.172627	0.0047952	0.0384567	0.0302958	0.0924843	0.331068	-0.238583	chr19	50832812	50832813	0.0565851	0.0255915	0.0309936	#N/A	G2	#N/A	#N/A	de novo methylation OSLN	KCNC3	NM_004977	TSS200	N_Shore	C-DMR
cg19369022	0.0195999	0.0174497	0.0141822	0.0192745	0.0685346	0.046969	0.0255385	0.0137314	0.0225481	0.0426945	0.0320723	0.0395602	0.524632	0.257155	0.320868	0.222186	0.218304	0.0325426	0.0574023	0.0233294	0.0955966	0.0550702	0.0183346	0.158379	0.0015984	0.0234869	0.0168201	0.0275364	0.263784	-0.236248	chr19	51111388	51111389	0.0373834	0.0527882	-0.0154048	#N/A	G2	#N/A	#N/A	de novo methylation OSLN	0	0	0	Island
cg10132208	0.077921	0.0258573	0.0406347	0.274073	0.00919685	0.0576242	0.0124355	0.0105033	0.383589	0.0275075	0.10956	0.353686	0.264941	0.0804278	0.414981	0.400384	0.484504	0.0414595	0.518348	0.0302283	0.0194139	0.0328738	0.135066	0.143574	0.00759241	0.0449205	0.0388127	0.0990928	0.333154	-0.234061	chr19	58545542	58545543	0.0685339	0.128465	-0.0599309	#N/A	G2	#N/A	#N/A	de novo methylation OSLN	ZSCAN1	NM_182572	5'UTR	Island
cg27194182	0.288253	0.335363	0.335341	0.42343	0.281784	0.404555	0.278802	0.497235	0.358183	0.0343612	0.00569022	0.537489	0.403292	0.589821	0.444939	0.747669	0.788129	0.174182	0.1069	0.109368	0.221182	0.199571	0.0739648	0.156613	0.0047952	0.0360893	0.0302958	0.355883	0.585223	-0.22934	chr19	294492	294493	0.0200257	0.162241	-0.142215	#N/A	G2	#N/A	#N/A	de novo methylation OSLN	0	0	0	N_Shore
cg21328810	0.159684	0.101968	0.104351	0.101645	0.0904694	0.0923628	0.13692	0.0760484	0.0948413	0.111963	0.0983343	0.114948	0.549225	0.326777	0.445739	0.264093	0.304104	0.0588062	0.0850428	0.0832693	0.0900891	0.0790336	0.0257943	0.150083	0.0015984	0.0221954	0.0168201	0.106477	0.334148	-0.227671	chr19	50829227	50829228	0.105149	0.0792482	0.0259005	#N/A	G2	#N/A	#N/A	de novo methylation OSLN	KCNC3	NM_004977	Body	Island
cg17525428	0.040947	0.0285668	0.015339	0	0.0870875	0.0702299	0.0626955	0	0.0200091	0.0173656	0.0125476	0.0492616	0.62804	0.259531	0.252702	0.181507	0.184397	0.0251208	0.0207613	0.00140265	0.0174848	0.296041	0.0313219	0.195853	0.0027972	0.0293979	0.0225641	0.0360972	0.25924	-0.223142	chr19	51197463	51197464	0.0149566	0.0721622	-0.0572056	#N/A	G2	#N/A	#N/A	de novo methylation OSLN	SHANK1	NM_016148	Body	N_Shore
cg15839431	0.359317	0.108593	0.320643	0.153645	0.106713	0.285975	0.0181585	0.271582	0.387773	0.211683	0.331841	0.505989	0.514462	0.415034	0.274335	0.470557	0.445908	0.108781	0.265229	0.12659	0.0257071	0.121022	0.12989	0.0882096	0.0047952	0.037719	0.0302958	0.2236	0.437714	-0.214114	chr19	19639596	19639597	0.271762	0.129466	0.142296	#N/A	G2	#N/A	#N/A	de novo methylation OSLN	YJEFN3	NM_198537	TSS200	Island
cg03182113	0.256492	0.280816	0.0843867	0.11305	0.193212	0.101076	0.0784063	0.164661	0.174459	0.151415	0.115068	0.323771	0.389515	0.364397	0.422243	0.397675	0.34604	0.0695644	0.180197	0.0718718	0.100335	0.156007	0.073559	0.036126	0.0003996	0.046623	0.00853651	0.160729	0.37394	-0.213212	chr19	50706874	50706875	0.133242	0.115595	0.0176466	#N/A	G2	#N/A	#N/A	de novo methylation OSLN	MYH14;MYH14;MYH14	NM_001077186;NM_001145809;NM_024729	TSS200;TSS200;TSS200	Island
cg03324821	0.0221985	0.0211759	0.0214749	0.038425	0.0567803	0.0254902	0.025266	0.0129598	0.0290281	0.0307007	0.0254527	0.0287109	0.599474	0.297214	0.243063	0.121328	0.122682	0.0612325	0.0846734	0.0330055	0.14734	0.527777	0.0127512	0.202419	0.0027972	0.0292417	0.0225641	0.0280888	0.235412	-0.207323	chr19	51142933	51142934	0.0280767	0.170806	-0.142729	#N/A	G2	#N/A	#N/A	de novo methylation OSLN	SYT3;SYT3	NM_001160329;NM_001160328	5'UTR;5'UTR	Island
cg22201545	0.179	0.286231	0.150708	0.14621	0.170144	0.161688	0.15023	0.201222	0.210423	0.131172	0.113855	0.253413	0.414876	0.361005	0.452266	0.435396	0.394009	0.103046	0.13217	0.0887275	0.141251	0.15056	0.044494	0.0720122	0.000799201	0.0157436	0.0118126	0.183984	0.385161	-0.201177	chr19	50651582	50651583	0.122514	0.123151	-0.000637456	#N/A	G2	#N/A	#N/A	de novo methylation OSLN	0	0	0	S_Shore
cg18716164	0.389975	0.487267	0.424726	0.0412157	0.0119266	0.0312256	0.0642671	0.017638	0.503651	0.228744	0.0363537	0.01732	0.00193277	0	0.0113241	0.00372812	0.00136133	0.0262853	0.0274426	0.0237684	0.0374742	0.0126262	0.223267	0.00686572	0.000799201	0.0167576	0.0118126	0.219099	0.00594438	0.213155	chr19	30019647	30019648	0.132549	0.0255193	0.10703	#N/A	G2	#N/A	#N/A	de novo methylation OSKM	VSTM2B	NM_001146339	Body	Island
cg03682421	0.20953	0.190395	0.346824	0.314428	0.286053	0.335691	0.358353	0.596341	0.447371	0.063519	0.0871208	0.0960178	0.163103	0.110301	0.0921265	0.108104	0.198066	0.17187	0.163883	0.155309	0.180286	0.191066	0.12275	0.0428026	0.000799201	0.0153511	0.0118126	0.342776	0.127953	0.214823	chr19	14320549	14320550	0.0753199	0.172483	-0.0971629	#N/A	G2	#N/A	#N/A	de novo methylation OSKM	0	0	0	Island
cg10741153	0.389062	0.204351	0.469062	0.261831	0.0282679	0.10075	0.073006	0.309461	0.474676	0.0243627	0.0469459	0.160113	0.00633972	0.0211615	0.035293	0.0110476	0.0084097	0.0276801	0.0404249	0.0433716	0.0415225	0.0474496	0.16805	0.0596195	0.0047952	0.0360486	0.0302958	0.256719	0.0403941	0.216325	chr19	29284353	29284354	0.0356543	0.0400897	-0.0044354	#N/A	G2	#N/A	#N/A	de novo methylation OSKM	0	0	0	Island
cg05508168	0.211279	0.200358	0.419768	0.380356	0.27082	0.220939	0.387881	0.492499	0.47598	0.158515	0.0045866	0.0883184	0.193062	0.116354	0.0593455	0.0940378	0.164581	0.0813269	0.181407	0.161555	0.171111	0.196357	0.115683	0.0503834	0.0003996	0.0166465	0.00853651	0.339987	0.119283	0.220703	chr19	41255947	41255948	0.0815506	0.158351	-0.0768008	#N/A	G2	#N/A	#N/A	de novo methylation OSKM	C19orf54;SNRPA	NM_198476;NM_004596	TSS200;TSS1500	N_Shore
cg17155612	0.331738	0.571581	0.386965	0.262509	0.360682	0.072	0.267975	0.612033	0.472128	0.0483097	0.0451979	0.228057	0.103722	0.13342	0.223131	0.0462379	0.0612124	0.0491277	0.0522839	0.0517002	0.170854	0.0716536	0.166675	0.0783545	0.0047952	0.0360318	0.0302958	0.370846	0.13263	0.238215	chr19	28284698	28284699	0.0467538	0.0791239	-0.0323701	#N/A	G2	#N/A	#N/A	de novo methylation OSKM	LOC148189	NR_027301	Body	Island
cg14983838	0.406452	0.424241	0.468806	0.383176	0.0681686	0.0736163	0.120573	0.540508	0.443813	0.245445	0.088307	0.185229	0.0630387	0.0552753	0.0677831	0.052091	0.0758189	0.123034	0.296954	0.0880904	0.180022	0.266995	0.184409	0.0507071	0.00759241	0.0449263	0.0388127	0.325484	0.083206	0.242278	chr19	29218262	29218263	0.166876	0.191019	-0.0241429	#N/A	G2	#N/A	#N/A	de novo methylation OSKM	0	0	0	Island
cg05308495	0.585869	0.548546	0.613081	0.62217	0.500876	0.71034	0.673851	0.85164	0.692518	0.047473	0.0933333	0.359744	0.521843	0.337559	0.188558	0.497437	0.464248	0.139586	0.198175	0.140144	0.202511	0.212318	0.103179	0.12533	0.000799201	0.0144843	0.0118126	0.644321	0.394898	0.249423	chr19	54515169	54515170	0.0704031	0.178547	-0.108144	#N/A	G2	#N/A	#N/A	de novo methylation OSKM	CACNG6;CACNG6;CACNG6	NM_145814;NM_145815;NM_031897	Body;Body;Body	Island
cg21616552	0.36098	0.622294	0.465511	0.359963	0.342364	0.0827552	0.366569	0.542547	0.521075	0.0803303	0.0847185	0.275015	0.150626	0.161299	0.210615	0.0667944	0.0663213	0.0531408	0.078809	0.0692906	0.205935	0.0990666	0.1567	0.0814855	0.0047952	0.0360566	0.0302958	0.407118	0.155112	0.252006	chr19	28284491	28284492	0.0825244	0.101248	-0.0187241	#N/A	G2	#N/A	#N/A	de novo methylation OSKM	LOC148189	NR_027301	Body	N_Shore
cg04546413	0.506749	0.173539	0.533842	0.428132	0.154883	0.0637015	0.0509035	0.394627	0.523885	0.212387	0.0974524	0.18995	0.0277474	0.0321521	0.0282414	0.051175	0.0333932	0.0656474	0.39553	0.0520235	0.10495	0.345579	0.201859	0.064025	0.00759241	0.0450569	0.0388127	0.314474	0.0604432	0.25403	chr19	29218101	29218102	0.15492	0.192746	-0.037826	#N/A	G2	#N/A	#N/A	de novo methylation OSKM	0	0	0	Island
cg22473312	0.417252	0.552511	0.473577	0.385193	0.455926	0.0517374	0.359684	0.687895	0.494283	0.0669941	0.0547075	0.305698	0.199463	0.179736	0.255876	0.0438207	0.0490013	0.0521476	0.0621072	0.0673186	0.219955	0.106514	0.172631	0.107035	0.0047952	0.0359232	0.0302958	0.430895	0.172266	0.258629	chr19	28284823	28284824	0.0608508	0.101609	-0.0407579	#N/A	G2	#N/A	#N/A	de novo methylation OSKM	LOC148189	NR_027301	Body	Island
cg17871739	0.357401	0.668757	0.543616	0.401004	0.472385	0.100855	0.43953	0.676418	0.589449	0.102778	0.097814	0.34696	0.191271	0.194338	0.316409	0.107735	0.0889359	0.0708018	0.0971609	0.104427	0.193934	0.12828	0.179025	0.1056	0.00759241	0.0446174	0.0388127	0.472157	0.207608	0.264549	chr19	28284973	28284974	0.100296	0.118921	-0.018625	#N/A	G2	#N/A	#N/A	de novo methylation OSKM	LOC148189	NR_027301	TSS200	Island
cg24415565	0.26077	0.730344	0.390629	0.284142	0.237387	0.0212963	0.261807	0.582075	0.441343	0	0	0.164683	0.09631	0.0788857	0.190452	0.00316709	0.00140416	0.00134533	0.000595052	0.00532603	0.111657	0.00632159	0.208843	0.0790145	0.0047952	0.036279	0.0302958	0.356644	0.0891504	0.267493	chr19	28284988	28284989	0	0.0250491	-0.0250491	#N/A	G2	#N/A	#N/A	de novo methylation OSKM	LOC148189	NR_027301	TSS200	Island
cg02085507	0.22597	0.0366414	0.490395	0.338319	0.0805951	0.0827479	0.471237	0.371153	0.72328	0.0638426	0.12817	0.0360485	0.124022	0	0.0326676	0	0.0227737	0.103117	0.151451	0.0768913	0.0722815	0.136273	0.229084	0.0458821	0.0027972	0.0255159	0.0225641	0.313371	0.0359186	0.277452	chr19	6739192	6739193	0.0960063	0.108003	-0.0119966	#N/A	G2	#N/A	#N/A	de novo methylation OSKM	TRIP10	NM_004240	TSS1500	N_Shore
cg14559388	0.238365	0.374532	0.516616	0.491068	0.261054	0.354461	0.498038	0.472735	0.66645	0.109352	0.357911	0.0493381	0.383334	0.111724	0.0465948	0.0603393	0.0856509	0.0626994	0.153426	0.0966666	0.137581	0.140123	0.135851	0.129989	0.0047952	0.0341363	0.0302958	0.430369	0.12283	0.307539	chr19	1457211	1457212	0.233632	0.118099	0.115532	#N/A	G2	#N/A	#N/A	de novo methylation OSKM	APC2	NM_005883	Body	Island
cg08220598	0.297173	0.745377	0.389684	0.269099	0.327567	0.00935781	0.282297	0.656681	0.406069	0.0212094	0.0209076	0.114985	0.0507586	0.062952	0.127392	0.00438065	0.0130973	0.0153246	0	0.00908166	0.144467	0.0179297	0.217803	0.0508366	0.00759241	0.0454455	0.0388127	0.375923	0.0622609	0.313662	chr19	28284952	28284953	0.0210585	0.0373606	-0.0163021	#N/A	G2	#N/A	#N/A	de novo methylation OSKM	LOC148189	NR_027301	TSS200	Island
cg17213402	0.00633041	0.0107988	0.0344489	0.0239018	0.00746448	0.0707454	0.00159268	0.575384	0.0667954	0.329197	0.0575384	0.620438	0.0423723	0.651032	0.629952	0.725634	0.713641	0.0197563	0.0131203	0.0136335	0.0224462	0.0145469	0.184339	0.259123	0.0027972	0.0293798	0.0225641	0.0886069	0.563845	-0.475238	chr2	5813650	5813651	0.193368	0.0167006	0.176667	#N/A	G2	#N/A	#N/A	de novo methylation OSLN	0	0	0	Island
cg18897632	0.000415638	0.00688701	0.00781101	0	0.0681989	0.023988	0.00637821	0.46197	0	0.021661	0.0350422	0.613903	0.0210468	0.636488	0.596651	0.690503	0.670464	0	0.0174982	0.00576808	0	0.0366043	0.15082	0.255713	0.0027972	0.0294148	0.0225641	0.063961	0.538176	-0.474215	chr2	5836231	5836232	0.0283516	0.0119741	0.0163775	#N/A	G2	#N/A	#N/A	de novo methylation OSLN	SOX11;SOX11	NM_003108;NM_003108	3'UTR;1stExon	Island
cg18449120	0.0369693	0.12363	0.079557	0.0361175	0.157079	0.160656	0.06354	0.0295226	0.0639025	0.153557	0.238253	0.551165	0.0753608	0.648344	0.565438	0.672203	0.70143	0.0579859	0.0753433	0.0689722	0.05034	0.0992642	0.0513556	0.233162	0.0047952	0.0375516	0.0302958	0.0834416	0.535657	-0.452215	chr2	5832882	5832883	0.195905	0.0703811	0.125524	#N/A	G2	#N/A	#N/A	de novo methylation OSLN	SOX11	NM_003108	1stExon	Island
cg20927661	0.00788686	0.00107473	0.00571014	0.00332637	0.023523	0.0393141	0	0.112713	0.0109849	0.0433222	0.0893792	0.503748	0.070034	0.571901	0.459166	0.589203	0.611965	0.00799701	0.025886	0.0136304	0.0165049	0	0.0360255	0.20295	0.000799201	0.0170265	0.0118126	0.0227259	0.467669	-0.444943	chr2	5837002	5837003	0.0663507	0.0128036	0.0535471	#N/A	G2	#N/A	#N/A	de novo methylation OSLN	SOX11;SOX11	NM_003108;NM_003108	3'UTR;1stExon	Island
cg07065111	0.00110106	0.00947999	0.0103193	0.00875201	0.0024137	0.0795797	0.00235433	0.00905023	0.00462932	0.106297	0.0725847	0.503695	0.0144095	0.541507	0.411404	0.62252	0.622826	0.00764883	0.00742954	0.00998337	0.010033	0.0114733	0.0247751	0.228942	0.000799201	0.0170331	0.0118126	0.0141866	0.452727	-0.43854	chr2	5831213	5831214	0.0894406	0.00931361	0.080127	#N/A	G2	#N/A	#N/A	de novo methylation OSLN	0	0	0	Island
cg26659079	0.0708121	0.0757683	0.0825565	0.0932383	0.0992051	0.106828	0.0860123	0.124553	0.0841925	0.140756	0.132932	0.384632	0.0977224	0.488608	0.36224	0.531681	0.509561	0.073192	0.0809736	0.0768521	0.109038	0.0937934	0.0166914	0.161319	0.0027972	0.0279326	0.0225641	0.091463	0.395741	-0.304278	chr2	5836181	5836182	0.136844	0.0867699	0.050074	#N/A	G2	#N/A	#N/A	de novo methylation OSLN	SOX11;SOX11	NM_003108;NM_003108	3'UTR;1stExon	Island
cg01718116	0.0363433	0.0299729	0.0466344	0.0329178	0.0275337	0.0297669	0.0377359	0.0339067	0.0193252	0.0988241	0.0709525	0.455516	0.0366835	0.355858	0.0438521	0.61799	0.489436	0.0353197	0.0464973	0.0396138	0.035491	0.0419873	0.00754916	0.241923	0.0027972	0.0291937	0.0225641	0.0326819	0.333223	-0.300541	chr2	115919829	115919830	0.0848883	0.0397818	0.0451065	#N/A	G2	#N/A	#N/A	de novo methylation OSLN	DPP10;DPP10	NM_020868;NM_001004360	Body;1stExon	Island
cg11716272	0.0947942	0.0715935	0.0832196	0.067951	0.0732826	0.0956182	0.0777792	0.086628	0.084944	0.122073	0.13541	0.387502	0.0854525	0.483664	0.362615	0.472194	0.500781	0.0793892	0.0712302	0.0796743	0.0930409	0.104316	0.00987209	0.155516	0.0027972	0.0281816	0.0225641	0.0817567	0.382035	-0.300278	chr2	5837348	5837349	0.128742	0.0855301	0.0432117	#N/A	G2	#N/A	#N/A	de novo methylation OSLN	SOX11;SOX11	NM_003108;NM_003108	3'UTR;1stExon	Island
cg12312988	0.0673695	0.0725586	0.0765545	0.0757309	0.122483	0.0795352	0.0659326	0.167167	0.0635815	0.0653938	0.0861464	0.378584	0.0818714	0.447294	0.297643	0.497124	0.495284	0.0287001	0.0331946	0.055988	0.0554341	0.0890577	0.0345631	0.158793	0.0015984	0.0229855	0.0168201	0.0878792	0.3663	-0.278421	chr2	5832430	5832431	0.0757701	0.0524749	0.0232952	#N/A	G2	#N/A	#N/A	de novo methylation OSLN	SOX11	NM_003108	TSS1500	Island
cg15989068	0.116694	0.10028	0.109714	0.112756	0.122739	0.290365	0.108963	0.224826	0.0999112	0.130203	0.200536	0.443021	0.212763	0.446805	0.400387	0.446817	0.483134	0.10136	0.0962353	0.0901507	0.113199	0.118612	0.0674325	0.0980018	0.0015984	0.0218492	0.0168201	0.142916	0.405488	-0.262572	chr2	5837057	5837058	0.165369	0.103912	0.0614575	#N/A	G2	#N/A	#N/A	de novo methylation OSLN	SOX11;SOX11	NM_003108;NM_003108	3'UTR;1stExon	Island
cg18759990	0.039107	0.0811256	0.0349093	0.00569191	0.0112559	0.0064861	0.0034775	0.029292	0.00850119	0.00253999	0	0.300131	0.0119032	0.110671	0.0650754	0.717573	0.458316	0.0012956	0	0.00275104	0.00669417	0.00183659	0.0252553	0.272165	0.00759241	0.0477279	0.0388127	0.0244274	0.277278	-0.252851	chr2	115920474	115920475	0.00127	0.00251548	-0.00124548	#N/A	G2	#N/A	#N/A	de novo methylation OSLN	DPP10;DPP10	NM_001004360;NM_020868	Body;Body	Island	C-DMR	R-DMR
cg08165221	0.0592539	0.0732575	0.0694405	0.06566	0.0755544	0.126582	0.0607065	0.37833	0.0548288	0.0753189	0.0988354	0.33968	0.0824245	0.385958	0.343488	0.407215	0.35092	0.0573655	0.0652577	0.0596464	0.0693933	0.061832	0.10392	0.118555	0.00759241	0.0461249	0.0388127	0.107068	0.318281	-0.211213	chr2	5833017	5833018	0.0870772	0.062699	0.0243782	#N/A	G2	#N/A	#N/A	de novo methylation OSLN	SOX11	NM_003108	1stExon	Island
cg21678377	0.0105508	0.0199088	0.0350884	0.0212218	0.0235353	0.0186787	0.0171092	0.0185755	0.0159706	0.0382647	0.0379978	0.291742	0.0307204	0.289065	0.0190852	0.429316	0.280698	0.0270362	0.0198688	0.0308923	0.0143543	0.0382627	0.0067014	0.163424	0.00759241	0.047817	0.0388127	0.020071	0.223438	-0.203367	chr2	115919009	115919010	0.0381312	0.0260829	0.0120484	#N/A	G2	#N/A	#N/A	de novo methylation OSLN	DPP10;DPP10	NM_001004360;NM_020868	TSS1500;Body	Island
cg05890855	0.332597	0.280069	0.477682	0.46874	0.433189	0.46537	0.619271	0.638217	0.686516	0.0402977	0.0373551	0.273888	0.269968	0.281058	0.236663	0.313515	0.290924	0.0725784	0.131695	0.118516	0.0823627	0.111697	0.137193	0.0254054	0.0027972	0.0269943	0.0225641	0.489072	0.27767	0.211403	chr2	216783091	216783092	0.0388264	0.10337	-0.0645434	#N/A	G2	#N/A	#N/A	de novo methylation OSKM	0	0	0	0
cg10725390	0.586137	0.744868	0.640766	0.501548	0.50883	0.607599	0.73701	0.566595	0.698791	0	0	0.348321	0.515133	0.442914	0.324697	0.369417	0.453726	0.177208	0.175966	0.185876	0.17287	0.142706	0.0911375	0.0731718	0.0015984	0.0197416	0.0168201	0.621349	0.409035	0.212315	chr2	66743000	66743001	0	0.170925	-0.170925	#N/A	G2	#N/A	#N/A	de novo methylation OSKM	MEIS1	NM_002398	Body	0
cg05613116	0.274338	0.335781	0.262055	0.333271	0.361291	0.329366	0.308641	0.274908	0.340972	0.22695	0.3536	0.1073	0.121417	0.0691351	0.0489537	0.136255	0.114664	0.0970863	0.126874	0.0890588	0.100187	0.101434	0.0351263	0.0334634	0.0003996	0.0377624	0.00853651	0.313403	0.0996209	0.213782	chr2	27958722	27958723	0.290275	0.102928	0.187347	#N/A	G2	#N/A	#N/A	de novo methylation OSKM	0	0	0	Island
cg18110444	0.204686	0.0734001	0.292218	0.427476	0.0285433	0.317376	0.25683	0.372716	0.292151	0.225355	0.035764	0.0421107	0.0166635	0.0302251	0.00360017	0.024504	0.0248606	0.0751863	0.0387439	0.0496874	0.0558767	0.0350531	0.130843	0.0129386	0.0015984	0.0211423	0.0168201	0.251711	0.0236607	0.22805	chr2	136743460	136743461	0.130559	0.0509095	0.0796499	#N/A	G2	#N/A	#N/A	de novo methylation OSKM	DARS	NM_001349	TSS1500	Island
cg19534681	0.461668	0.4471	0.57274	0.606244	0.35026	0.488668	0.567765	0.659177	0.763666	0.184205	0.22228	0.278452	0.479332	0.293979	0.146653	0.326146	0.368709	0.179051	0.300438	0.151094	0.14051	0.204289	0.124247	0.109663	0.0047952	0.0342155	0.0302958	0.546365	0.315545	0.23082	chr2	134785761	134785762	0.203243	0.195076	0.00816623	#N/A	G2	#N/A	#N/A	de novo methylation OSKM	0	0	0	Island
cg10593047	0.302959	0.347162	0.394814	0.366431	0.24451	0.313723	0.438113	0.557372	0.444466	0.384079	0.233996	0.134575	0.28205	0.119213	0.0674793	0.135506	0.13007	0.161495	0.196357	0.18272	0.169766	0.165461	0.092971	0.0719426	0.000799201	0.0146347	0.0118126	0.378839	0.144816	0.234023	chr2	232526667	232526668	0.309037	0.17516	0.133878	#N/A	G2	#N/A	#N/A	de novo methylation OSKM	0	0	0	Island
cg11491749	0.369778	0.086558	0.466704	0.431777	0.27139	0.163321	0.416935	0.251247	0.512264	0.0950247	0.138021	0.0964394	0.140789	0.0962311	0.0578083	0.084173	0.0811527	0.183449	0.179781	0.177941	0.211086	0.197477	0.144952	0.0274317	0.0027972	0.0266957	0.0225641	0.329997	0.0927657	0.237231	chr2	39665186	39665187	0.116523	0.189947	-0.0734242	#N/A	G2	#N/A	#N/A	de novo methylation OSKM	MAP4K3	NM_003618	TSS1500	S_Shore
cg22611163	0.344142	0.23818	0.352637	0.336729	0.260929	0.243974	0.38152	0.422612	0.445635	0.18676	0.207928	0.075445	0.0851198	0.0919927	0.0853292	0.0833857	0.0801349	0.174528	0.251531	0.174073	0.190103	0.187546	0.0755062	0.00555497	0.0003996	0.0318706	0.00853651	0.336262	0.0835679	0.252694	chr2	201829094	201829095	0.197344	0.195556	0.00178805	#N/A	G2	#N/A	#N/A	de novo methylation OSKM	ORC2L	NM_006190	TSS1500	S_Shore
cg08790890	0.308949	0.629876	0.446998	0.415673	0.480375	0.369842	0.540928	0.313349	0.527609	0.175539	0.134253	0.183488	0.254086	0.186578	0.163845	0.170316	0.213873	0.103076	0.199223	0.16779	0.161579	0.19926	0.108236	0.0335558	0.0003996	0.0211956	0.00853651	0.448178	0.195364	0.252814	chr2	129200109	129200110	0.154896	0.166186	-0.0112896	#N/A	G2	#N/A	#N/A	de novo methylation OSKM	0	0	0	0
cg12291728	0.471147	0.55898	0.446899	0.589433	0.365704	0.479649	0.60027	0.524057	0.639842	0.140685	0.188353	0.180318	0.404275	0.2318	0.364455	0.20327	0.196813	0.161032	0.166823	0.155677	0.229474	0.179176	0.0868376	0.0959255	0.000799201	0.0141176	0.0118126	0.519554	0.263488	0.256065	chr2	102091269	102091270	0.164519	0.178437	-0.0139175	#N/A	G2	#N/A	#N/A	de novo methylation OSKM	RFX8	NM_001145664	TSS200	S_Shore		R-DMR
cg18309752	0.527923	0.122725	0.493067	0.486641	0.187448	0.324087	0.427059	0.447542	0.531752	0.124636	0.0634727	0.12867	0.285425	0.167198	0.0138322	0.0897157	0.122168	0.147583	0.212394	0.207524	0.130717	0.154471	0.15017	0.090111	0.0047952	0.0348845	0.0302958	0.394249	0.134501	0.259748	chr2	203103763	203103764	0.0940543	0.170538	-0.0764836	#N/A	G2	#N/A	#N/A	de novo methylation OSKM	SUMO1;SUMO1;SUMO1	NM_003352;NM_001005782;NM_001005781	TSS1500;TSS1500;TSS1500	S_Shore
cg10107890	0.330516	0.273625	0.420833	0.413076	0.330594	0.251207	0.441021	0.22826	0.506102	0.166602	0.191108	0.0607577	0.18544	0.0807167	0.0270642	0.0763616	0.106116	0.17668	0.212229	0.162929	0.143874	0.230426	0.095257	0.0537675	0.0003996	0.0332272	0.00853651	0.355026	0.0894094	0.265617	chr2	44314289	44314290	0.178855	0.185228	-0.00637247	#N/A	G2	#N/A	#N/A	de novo methylation OSKM	0	0	0	Island
cg13027142	0.419298	0.548548	0.379472	0.453728	0.390973	0.434161	0.391097	0.445902	0.447891	0.233098	0.205706	0.130496	0.173551	0.20777	0.144167	0.135126	0.214174	0.136596	0.109302	0.108777	0.155097	0.158677	0.0508966	0.0368741	0.0003996	0.0281226	0.00853651	0.434563	0.167548	0.267016	chr2	50201382	50201383	0.219402	0.13369	0.085712	#N/A	G2	#N/A	#N/A	de novo methylation OSKM	NRXN1;NRXN1;NRXN1	NM_004801;NM_001135659;NM_138735	Body;Body;Body	0
cg23561606	0.270653	0.154806	0.292075	0.344404	0.142969	0.297189	0.320348	0.613118	0.425823	0.036372	0.0282535	0.0244381	0.0342523	0.0467461	0.0317813	0.0290703	0.0468949	0.27037	0.0727959	0.287449	0.247489	0.104831	0.141438	0.00933171	0.0003996	0.0446059	0.00853651	0.317932	0.0355305	0.282401	chr2	177418561	177418562	0.0323127	0.196587	-0.164274	#N/A	G2	#N/A	#N/A	de novo methylation OSKM	0	0	0	0
cg26472922	0.478691	0.583952	0.554449	0.511793	0.201565	0.389083	0.705037	0.393316	0.641218	0.146673	0.0858792	0.187396	0.426898	0.132919	0.168449	0.121185	0.180962	0.0956387	0.200588	0.155109	0.0970722	0.163044	0.152131	0.112835	0.0027972	0.0252031	0.0225641	0.495456	0.202968	0.292488	chr2	139803256	139803257	0.116276	0.14229	-0.0260142	#N/A	G2	#N/A	#N/A	de novo methylation OSKM	0	0	0	0
cg16781264	0.502094	0.561618	0.489005	0.579103	0.274027	0.45627	0.595165	0.259064	0.67516	0.0201282	0.010503	0.13205	0.376292	0.218692	0.306041	0.0325343	0.0513246	0.135899	0.0662059	0.236689	0.195023	0.224962	0.14126	0.138773	0.0047952	0.0344982	0.0302958	0.487945	0.186156	0.30179	chr2	101087575	101087576	0.0153156	0.171756	-0.15644	#N/A	G2	#N/A	#N/A	de novo methylation OSKM	NMS	NM_001011717	Body	0
cg02751273	0.441412	0.342488	0.493578	0.304899	0.153528	0.160531	0.32547	0.464292	0.359622	0.247328	0	0.0440662	0.0308572	0.02378	0.0341781	0.0210344	0.00544408	0.0224842	0.025617	0.0306961	0.0116954	0.0215775	0.121507	0.013169	0.0003996	0.0383454	0.00853651	0.338425	0.02656	0.311865	chr2	232277212	232277213	0.123664	0.0224141	0.10125	#N/A	G2	#N/A	#N/A	de novo methylation OSKM	0	0	0	S_Shore
cg21012647	0.548628	0.540789	0.530544	0.511481	0.58338	0.544303	0.536835	0.435062	0.537966	0.491214	0.0179216	0.0628539	0.119585	0.079021	0.0794177	0.0620291	0.080493	0.165537	0.165487	0.195805	0.183699	0.172256	0.0402863	0.0208976	0.0003996	0.0220821	0.00853651	0.529888	0.0805667	0.449321	chr2	201981814	201981815	0.254568	0.176557	0.0780108	#N/A	G2	#N/A	#N/A	de novo methylation OSKM	CFLAR;CFLAR	NM_001127184;NM_003879	5'UTR;5'UTR	N_Shore
cg26995506	0.48376	0.536977	0.587333	0.535743	0.563304	0.615294	0.483477	0.434276	0.557542	0.513796	0.0323341	0.0265762	0.0153252	0	0.0153406	0.0217411	0.0352816	0.0620169	0.0810512	0.0389796	0.482583	0.081784	0.0568899	0.0119824	0.0003996	0.0200632	0.00853651	0.533079	0.0190441	0.514034	chr2	145226929	145226930	0.273065	0.149283	0.123782	#N/A	G2	#N/A	#N/A	de novo methylation OSKM	ZEB2;ZEB2	NM_014795;NM_001171653	Body;Body	0
cg16473762	0.244234	0.152076	0.311473	0.389376	0.159593	0.365073	0.266487	0.472946	0.382001	0.0849966	0.0605646	0.0726559	0.0952166	0.0742278	0.0510491	0.0963387	0.192855	0.135806	0.148871	0.133568	0.14336	0.140771	0.108748	0.0498288	0.0015984	0.0224819	0.0168201	0.304806	0.0970572	0.207749	chr20	57797319	57797320	0.0727806	0.140475	-0.0676948	#N/A	G2	#N/A	#N/A	de novo methylation OSKM	ZNF831	NM_178457	Body	Island
cg08290240	0.415487	0.232584	0.306251	0.273906	0.00687614	0.306372	0.00901582	0.0087173	0.57643	0.00589029	0.00895654	0.00754613	0.0117164	0.00521978	0.000445256	0.0040537	0.00712554	0.0140697	0.0122493	0.0233322	0.0206667	0.0141701	0.198465	0.00378378	0.00759241	0.0478798	0.0388127	0.237293	0.0060178	0.231275	chr20	59827195	59827196	0.00742341	0.0168976	-0.00947417	#N/A	G2	#N/A	#N/A	de novo methylation OSKM	CDH4	NM_001794	TSS1500	Island
cg21251385	0.52768	0.595213	0.613128	0.695092	0.493889	0.489376	0.627557	0.944487	0.797963	0.0815271	0.0161302	0.267264	0.600224	0.230203	0.146765	0.485644	0.450103	0.101146	0.201028	0.113067	0.0950758	0.18326	0.15007	0.17462	0.0047952	0.0349794	0.0302958	0.642709	0.363367	0.279342	chr20	52277050	52277051	0.0488286	0.138715	-0.0898867	#N/A	G2	#N/A	#N/A	de novo methylation OSKM	0	0	0	Island
cg10927178	0.338419	0.418137	0.37999	0.516647	0.238739	0.364638	0.348773	0.383348	0.622754	0.25122	0.116217	0.0781287	0.152834	0.0939814	0.0470143	0.0596819	0.0853267	0.133379	0.222949	0.164733	0.116383	0.149073	0.110618	0.0368926	0.0003996	0.0341194	0.00853651	0.401272	0.0861613	0.31511	chr20	56883965	56883966	0.183718	0.157303	0.0264151	#N/A	G2	#N/A	#N/A	de novo methylation OSKM	RAB22A;PPP4R1L	NM_020673;NR_003505	TSS1500;Body	N_Shore
cg12176783	0.428316	0.298173	0.615604	0.607238	0.479719	0.414706	0.586697	0.614547	0.820698	0.0664208	0.00574133	0.115585	0.35712	0.11973	0.05148	0.258324	0.249771	0.111373	0.186167	0.113757	0.130927	0.130625	0.152909	0.114725	0.000799201	0.0141487	0.0118126	0.540633	0.192002	0.348631	chr20	62694000	62694001	0.036081	0.13457	-0.0984886	#N/A	G2	#N/A	#N/A	de novo methylation OSKM	TCEA2;TCEA2	NM_003195;NM_198723	TSS200;5'UTR	Island
cg20349024	0.407365	0.434932	0.418658	0.420962	0.407742	0.410948	0.410422	0.395463	0.432759	0.409161	0.0658957	0.0665825	0.0773181	0.0661687	0.065793	0.103008	0.0715942	0.129357	0.139451	0.0870015	0.111104	0.15174	0.0126967	0.0143873	0.0003996	0.0243612	0.00853651	0.415472	0.0750773	0.340395	chr21	38081100	38081101	0.237529	0.123731	0.113798	#N/A	G2	#N/A	#N/A	de novo methylation OSKM	SIM2;SIM2	NM_009586;NM_005069	Body;Body	Island
cg21495622	0.356406	0.200033	0.383218	0.424748	0.199204	0.327446	0.366653	0.410016	0.353605	0.218356	0.0968144	0.123468	0.264025	0.092695	0.0486647	0.124289	0.158716	0.106936	0.12646	0.0889483	0.143767	0.161401	0.082555	0.0730759	0.0015984	0.020496	0.0168201	0.335703	0.13531	0.200394	chr22	24199125	24199126	0.157585	0.125503	0.0320825	#N/A	G2	#N/A	#N/A	de novo methylation OSKM	SLC2A11;SLC2A11;SLC2A11;SLC2A11;SLC2A11	NM_001024938;NM_030807;NM_001024939;NM_030807;NM_001024938	1stExon;5'UTR;TSS1500;1stExon;5'UTR	Island
cg05670348	0.502642	0.407756	0.13967	0.0674037	0.0950034	0.0818484	0.171967	0.618572	0.32214	0.0948085	0.0883021	0.0558495	0.0779295	0.0626445	0.0634552	0.0716848	0.0619607	0.0494822	0.0623633	0.0750879	0.0809066	0.0801601	0.203386	0.00788279	0.0015984	0.020988	0.0168201	0.267445	0.0655874	0.201857	chr22	34316316	34316317	0.0915553	0.0696	0.0219553	#N/A	G2	#N/A	#N/A	de novo methylation OSKM	LARGE;LARGE;LARGE;LARGE	NM_133642;NM_004737;NM_004737;NM_133642	5'UTR;1stExon;5'UTR;1stExon	Island
cg20806180	0.472268	0.645039	0.702962	0.647162	0.310365	0.529083	0.660214	0.861051	0.770944	0.032683	0.016392	0.38261	0.465529	0.308458	0.217045	0.400822	0.344225	0.120981	0.149999	0.109589	0.0915175	0.142538	0.164575	0.085289	0.0047952	0.0361619	0.0302958	0.622121	0.353115	0.269006	chr22	39852862	39852863	0.0245375	0.122925	-0.0983874	#N/A	G2	#N/A	#N/A	de novo methylation OSKM	MGAT3	NM_002409	TSS1500	Island
cg24643102	0.0848293	0.0743787	0.338123	0.150055	0.120027	0.241938	0.0574434	0.227097	0.0966085	0.0939219	0.087971	0.826106	0.103011	0.907399	0.811725	0.880816	0.848929	0.104335	0.121907	0.0923936	0.0887922	0.0901327	0.0947933	0.308995	0.00759241	0.047053	0.0388127	0.1545	0.729664	-0.575164	chr3	6903921	6903922	0.0909465	0.0995121	-0.00856559	#N/A	G2	#N/A	#N/A	de novo methylation OSLN	GRM7;GRM7	NM_181874;NM_000844	Body;Body	N_Shore			T-DMR
cg09465746	0	0.00953961	0.249344	0.0577286	0.0236415	0.0365651	0.00607659	0.00817433	0.00375059	0.0179879	0.0273625	0.654558	0.0169699	0.854717	0.690957	0.677464	0.599279	0.00310306	0.0111942	0.00698886	0.00387935	0.0153698	0.0792855	0.28989	0.0047952	0.038646	0.0302958	0.0438689	0.582324	-0.538455	chr3	6904386	6904387	0.0226752	0.00810705	0.0145682	#N/A	G2	#N/A	#N/A	de novo methylation OSLN	GRM7;GRM7	NM_181874;NM_000844	Body;Body	Island
cg18863595	0.0235979	0.0493721	0.274915	0.216766	0.203456	0.0378162	0.0234056	0.0837019	0.00495504	0.098132	0.0706322	0.665559	0.0420019	0.967406	0.691616	0.712568	0.664573	0.043361	0.0268379	0.0179383	0.0359791	0.0425246	0.101446	0.307389	0.00759241	0.0475117	0.0388127	0.101998	0.623954	-0.521956	chr3	6902845	6902846	0.0843821	0.0333282	0.0510539	#N/A	G2	#N/A	#N/A	de novo methylation OSLN	GRM7;GRM7;GRM7;GRM7	NM_000844;NM_000844;NM_181874;NM_181874	1stExon;5'UTR;5'UTR;1stExon	Island
cg01295518	0.324288	0.0400892	0.628976	0.375993	0.359345	0.479631	0.0959271	0.20401	0.0527434	0.0448541	0.0727273	0.897432	0.413558	0.820714	0.794395	0.838686	0.831339	0.0414061	0.0563027	0.109861	0.0602439	0.0767542	0.202417	0.175978	0.0015984	0.0217298	0.0168201	0.284556	0.76602	-0.481465	chr3	238392	238393	0.0587907	0.0689136	-0.0101229	#N/A	G2	#N/A	#N/A	de novo methylation OSLN	CHL1	NM_006614	TSS1500	Island
cg24307799	0.32758	0.043257	0.608787	0.386057	0.156014	0.374261	0.0790389	0.364799	0.0142435	0	0.0428798	0.834035	0.429171	0.796007	0.671989	0.763163	0.770988	0	0	0.109493	0	0.00121402	0.199079	0.148076	0.000799201	0.0156176	0.0118126	0.26156	0.710892	-0.449333	chr3	238931	238932	0.0214399	0.0221413	-0.000701423	#N/A	G2	#N/A	#N/A	de novo methylation OSLN	CHL1	NM_006614	5'UTR	Island
cg04001014	0.349042	0.131533	0.684201	0.465961	0.185906	0.644816	0.110591	0.199514	0.0222727	0.028335	0.0470303	0.856623	0.447717	0.800919	0.792193	0.803986	0.7405	0.0323903	0.0479144	0.108327	0.0600372	0.0257937	0.239787	0.148027	0.0027972	0.0274387	0.0225641	0.310426	0.740323	-0.429896	chr3	238318	238319	0.0376826	0.0548925	-0.0172098	#N/A	G2	#N/A	#N/A	de novo methylation OSLN	CHL1	NM_006614	TSS1500	N_Shore		R-DMR
cg11163933	0.249198	0.122877	0.643612	0.372083	0.253184	0.495768	0.20583	0.433669	0.0803167	0.0998992	0.117578	0.859228	0.371226	0.766119	0.823356	0.830002	0.813972	0.121465	0.11859	0.23221	0.142035	0.144914	0.183715	0.185104	0.0047952	0.0360873	0.0302958	0.317393	0.743984	-0.426591	chr3	240139	240140	0.108739	0.151843	-0.0431041	#N/A	G2	#N/A	#N/A	de novo methylation OSLN	CHL1	NM_006614	5'UTR	Island
cg06598836	0.295411	0.0500772	0.701997	0.508006	0.37828	0.594339	0.340471	0.504563	0.004742	0.0747453	0.0477722	0.901265	0.372371	0.956905	0.764434	0.895057	0.870721	0	0.00241688	0.00467518	0.00813492	0.00675669	0.234445	0.215771	0.00759241	0.045056	0.0388127	0.375321	0.793459	-0.418138	chr3	2140699	2140700	0.0612588	0.00439673	0.056862	#N/A	G2	#N/A	#N/A	de novo methylation OSLN	0	0	0	Island
cg21145524	0.412898	0.210521	0.758389	0.580735	0.436298	0.66196	0.258392	0.587902	0.00623736	0.0842463	0.144037	0.91649	0.564868	0.888339	0.859583	0.938817	0.926641	0.0129346	0.0231121	0.2637	0.0273093	0.0500833	0.24151	0.142155	0.0047952	0.03539	0.0302958	0.434815	0.849123	-0.414308	chr3	239207	239208	0.114142	0.0754279	0.0387139	#N/A	G2	#N/A	#N/A	de novo methylation OSLN	CHL1	NM_006614	5'UTR	Island
cg25482786	0.406366	0.103961	0.598054	0.432987	0.409003	0.516847	0.348981	0.537181	0.00988899	0.0614941	0.0613914	0.930035	0.467751	0.802532	0.711849	0.903476	0.90879	0.0265391	0.0423061	0.239377	0.0334988	0.0445099	0.196567	0.177012	0.0027972	0.0268833	0.0225641	0.373697	0.787406	-0.413709	chr3	238496	238497	0.0614427	0.0772462	-0.0158035	#N/A	G2	#N/A	#N/A	de novo methylation OSLN	CHL1	NM_006614	TSS200	Island
cg00903242	0.321568	0.0539501	0.741132	0.422425	0.334742	0.507847	0.101106	0.576665	0.0665912	0.0699825	0.0529635	0.85291	0.395953	0.811736	0.834429	0.809618	0.83316	0.0796382	0.0724144	0.182934	0.106839	0.121269	0.241199	0.177263	0.0047952	0.0364352	0.0302958	0.347336	0.756301	-0.408965	chr3	238161	238162	0.0614729	0.112619	-0.051146	#N/A	G2	#N/A	#N/A	de novo methylation OSLN	CHL1	NM_006614	TSS1500	N_Shore		R-DMR
cg07746943	0.517772	0.0441101	0.668311	0.565077	0.516694	0.565239	0.37253	0.594505	0.00377664	0.0846051	0.0522839	0.965313	0.579412	0.798853	0.797874	0.922387	0.935231	0.0341447	0.0375441	0.267662	0.0466836	0.0411249	0.242238	0.143286	0.0015984	0.020367	0.0168201	0.427557	0.833178	-0.405621	chr3	238615	238616	0.0684445	0.0854319	-0.0169874	#N/A	G2	#N/A	#N/A	de novo methylation OSLN	CHL1	NM_006614	TSS200	Island
cg03940684	0.335371	0.0849848	0.607666	0.353992	0.397353	0.416181	0.199362	0.547115	0.0635802	0.245431	0.264045	0.86352	0.437133	0.7888	0.753825	0.802329	0.759554	0.134514	0.126883	0.15939	0.105803	0.113918	0.188661	0.150747	0.0015984	0.0214378	0.0168201	0.333956	0.734194	-0.400238	chr3	239733	239734	0.254738	0.128101	0.126637	#N/A	G2	#N/A	#N/A	de novo methylation OSLN	CHL1	NM_006614	5'UTR	Island
cg18277764	0.365647	0.169113	0.741866	0.508096	0.341897	0.563422	0.284744	0.412363	0.0931768	0.130433	0.0978799	0.8535	0.480144	0.844669	0.78098	0.839944	0.842058	0.1232	0.115462	0.302401	0.152012	0.176399	0.199723	0.146078	0.0027972	0.0267657	0.0225641	0.386703	0.773549	-0.386846	chr3	239188	239189	0.114156	0.173895	-0.0597386	#N/A	G2	#N/A	#N/A	de novo methylation OSLN	CHL1	NM_006614	5'UTR	Island
cg08421685	0.406945	0.0542088	0.536054	0.433751	0.433738	0.464009	0.210512	0.457408	0.00533936	0.047829	0.0328008	0.887364	0.45314	0.679005	0.654451	0.809077	0.825396	0.0188133	0.0221846	0.245393	0.0237455	0.0272719	0.19356	0.157622	0.0027972	0.026718	0.0225641	0.333552	0.718072	-0.384521	chr3	238611	238612	0.0403149	0.0674817	-0.0271668	#N/A	G2	#N/A	#N/A	de novo methylation OSLN	CHL1	NM_006614	TSS200	Island
cg10603275	0.538239	0.379457	0.836339	0.598355	0.490832	0.693875	0.355651	0.679074	0.00301965	0.247603	0.40231	0.976756	0.611431	0.941141	0.887629	0.973175	0.964975	0.0803166	0.07357	0.319594	0.0594112	0.0926248	0.243858	0.141598	0.0027972	0.0264639	0.0225641	0.508316	0.892518	-0.384202	chr3	239665	239666	0.324957	0.125103	0.199853	#N/A	G2	#N/A	#N/A	de novo methylation OSLN	CHL1	NM_006614	5'UTR	Island
cg04527363	0.0859821	0.162932	0.215084	0.165715	0.17129	0.125196	0.0901324	0.0766436	0.0790102	0.13514	0.146333	0.53582	0.0997156	0.738764	0.596593	0.575989	0.510506	0.0961296	0.0978466	0.0849797	0.118287	0.0943369	0.0503745	0.215956	0.00759241	0.0458296	0.0388127	0.130221	0.509564	-0.379344	chr3	6902337	6902338	0.140737	0.0983159	0.0424208	#N/A	G2	#N/A	#N/A	de novo methylation OSLN	GRM7;GRM7	NM_181874;NM_000844	TSS1500;TSS1500	N_Shore
cg10590338	0.421803	0.476063	0.453559	0.503469	0.423617	0.562242	0.536528	0.231738	0.522978	0.345998	0.232091	0.846825	0.741336	0.827035	0.844632	0.868419	0.850304	0.030716	0.0560385	0.530661	0.0337052	0.0243206	0.0983263	0.0452882	0.0003996	0.0295283	0.00853651	0.459111	0.829759	-0.370648	chr3	168707389	168707390	0.289044	0.135088	0.153956	#N/A	G2	#N/A	#N/A	de novo methylation OSLN	0	0	0	0
cg12065366	0.450627	0.123992	0.554339	0.477361	0.482885	0.49034	0.383809	0.514331	0.00446267	0.0619413	0.0422741	0.919641	0.49299	0.732463	0.676868	0.871953	0.842413	0.0346227	0.0269067	0.29178	0.0345857	0.0342788	0.190991	0.157277	0.0015984	0.0207125	0.0168201	0.386905	0.756055	-0.36915	chr3	238618	238619	0.0521077	0.0844349	-0.0323272	#N/A	G2	#N/A	#N/A	de novo methylation OSLN	CHL1	NM_006614	TSS200	Island
cg13331200	0.040444	0.000755388	0.012495	0.0147733	0.00446527	0.000769384	0.00148996	0.00285452	0.0106429	0.0756534	0.0329939	0.500993	0.0626269	0.581402	0.00858997	0.544221	0.486987	0.0281821	0.0431643	0.036663	0.0256048	0.0306197	0.0126533	0.257207	0.0047952	0.0384883	0.0302958	0.00985442	0.364137	-0.354282	chr3	85008587	85008588	0.0543237	0.0328468	0.0214769	#N/A	G2	#N/A	#N/A	de novo methylation OSLN	CADM2;CADM2;CADM2;CADM2	NM_001167674;NM_001167675;NM_001167675;NM_001167674	5'UTR;1stExon;5'UTR;1stExon	Island
cg04748834	0.242737	0.0574717	0.505794	0.351268	0.22786	0.3576	0.143318	0.412162	0.0526769	0.167307	0.167961	0.689839	0.330676	0.654422	0.680968	0.627989	0.568456	0.0736327	0.0890774	0.158271	0.0824917	0.0954794	0.158255	0.135295	0.0047952	0.0359922	0.0302958	0.26121	0.592058	-0.330849	chr3	239229	239230	0.167634	0.0997905	0.0678437	#N/A	G2	#N/A	#N/A	de novo methylation OSLN	CHL1	NM_006614	5'UTR	Island
cg26435928	0.264323	0.00137955	0.389502	0.023314	0.0156014	0.060182	0	0.241264	0.010834	0.110909	0.141688	0.431326	0.392701	0.458055	0.46392	0.442762	0.370239	0.00424515	0.012777	0.0103137	0.0142805	0.011421	0.146534	0.0373938	0.000799201	0.0170278	0.0118126	0.111822	0.426501	-0.314678	chr3	75668758	75668759	0.126298	0.0106075	0.115691	#N/A	G2	#N/A	#N/A	de novo methylation OSLN	0	0	0	Island
cg12989890	0.0037225	0.0070428	0.00654801	0.00266665	0.0065911	0	0.0174897	0	0.006454	0	0.00179698	0.32683	0.00724741	0.559616	0.00683733	0.409895	0.308297	0.0013306	0.00676632	0.00907843	0.00123714	0	0.00525481	0.222008	0.0027972	0.0292775	0.0225641	0.00561274	0.269787	-0.264174	chr3	85008105	85008106	0.000898489	0.0036825	-0.00278401	#N/A	G2	#N/A	#N/A	de novo methylation OSLN	CADM2;CADM2	NM_001167674;NM_001167675	TSS200;TSS200	N_Shore
cg10967350	0.220991	0.183556	0.450163	0.36449	0.323912	0.377598	0.204972	0.286724	0.100168	0.239837	0.237857	0.561282	0.229998	0.652261	0.502691	0.515792	0.505827	0.129316	0.131555	0.121127	0.132619	0.140148	0.110871	0.141392	0.00759241	0.0448264	0.0388127	0.279175	0.494642	-0.215467	chr3	2141304	2141305	0.238847	0.130953	0.107894	#N/A	G2	#N/A	#N/A	de novo methylation OSLN	CNTN4	NM_175607	TSS1500	Island
cg15540820	0.279225	0.210494	0.285947	0.219965	0.324191	0.38469	0.133423	0.259428	0.138331	0.126113	0.193752	0.552642	0.409047	0.422651	0.382101	0.570477	0.421883	0.120142	0.128949	0.149819	0.139007	0.155484	0.0824478	0.0803736	0.000799201	0.015621	0.0118126	0.24841	0.4598	-0.21139	chr3	27765283	27765284	0.159933	0.13868	0.0212525	#N/A	G2	#N/A	#N/A	de novo methylation OSLN	EOMES	NM_005442	TSS1500	Island			T-DMR
cg05596328	0.190544	0.0350537	0.307557	0.018426	0	0.0457804	0.034359	0.22956	0.00630282	0.12056	0.177327	0.333364	0.323016	0.351314	0.291185	0.311417	0.189613	0.010708	0.0477208	0.354596	0.102935	0.0361211	0.114481	0.0577398	0.0047952	0.0385869	0.0302958	0.0963982	0.299985	-0.203587	chr3	75668627	75668628	0.148944	0.110416	0.0385275	#N/A	G2	#N/A	#N/A	de novo methylation OSLN	0	0	0	Island
cg27020690	0.310044	0.151109	0.411588	0.501115	0.163956	0.300661	0.429399	0.453962	0.549434	0.132215	0.0724721	0.109572	0.207367	0.154971	0.0869732	0.1298	0.168485	0.132036	0.175562	0.127483	0.126205	0.122085	0.141458	0.0432815	0.00759241	0.0443904	0.0388127	0.363474	0.142862	0.220613	chr3	169482358	169482359	0.102344	0.136674	-0.0343306	#N/A	G2	#N/A	#N/A	de novo methylation OSKM	0	0	0	Island
cg13581422	0.342783	0.24251	0.400521	0.420997	0.284177	0.312714	0.38251	0.730936	0.501975	0.059091	0.122884	0.163591	0.269035	0.172911	0.07811	0.155465	0.221212	0.150305	0.231807	0.194258	0.188825	0.193072	0.14566	0.0645976	0.000799201	0.0150779	0.0118126	0.402125	0.176721	0.225404	chr3	130236522	130236523	0.0909873	0.191653	-0.100666	#N/A	G2	#N/A	#N/A	de novo methylation OSKM	0	0	0	S_Shore
cg08193579	0.416528	0.475666	0.445028	0.440126	0.32312	0.460479	0.484048	0.550616	0.574199	0.0210527	0.0219004	0.185487	0.219619	0.249633	0.123899	0.222604	0.318136	0.14422	0.244711	0.149655	0.174345	0.167586	0.0735042	0.0647182	0.0003996	0.0416005	0.00853651	0.463312	0.219896	0.243416	chr3	169529701	169529702	0.0214765	0.176103	-0.154627	#N/A	G2	#N/A	#N/A	de novo methylation OSKM	LRRC34	NM_153353	Body	N_Shore			T-DMR
cg21827317	0.220253	0.253622	0.4104	0.366905	0.149461	0.337245	0.408385	0.649719	0.571081	0.257955	0.0278199	0.0672046	0.145191	0.127459	0.0968908	0.146132	0.147385	0.0752149	0.0941171	0.118176	0.06531	0.0622253	0.16098	0.032945	0.0003996	0.0331567	0.00853651	0.374119	0.12171	0.252409	chr3	136751795	136751796	0.142888	0.0830087	0.0598788	#N/A	G2	#N/A	#N/A	de novo methylation OSKM	0	0	0	S_Shore
cg19414708	0.352962	0.650247	0.390444	0.367625	0.368114	0.333673	0.354982	0.419122	0.378922	0.146858	0.0746484	0.115618	0.169129	0.142453	0.0963607	0.146866	0.115933	0.18967	0.182223	0.15962	0.238088	0.171921	0.0963066	0.0264582	0.0003996	0.0385755	0.00853651	0.401788	0.13106	0.270728	chr3	58163924	58163925	0.110753	0.188305	-0.0775512	#N/A	G2	#N/A	#N/A	de novo methylation OSKM	0	0	0	S_Shore
cg03469082	0.182093	0.111746	0.307497	0.0863989	0.360584	0.212553	0.102483	0.107974	0.0843449	0.067347	0.0441371	0.363862	0.273582	0.764496	0.404148	0.605715	0.776757	0.0638329	0.0628267	0.0758776	0.094499	0.0432797	0.102003	0.214843	0.0015984	0.0221706	0.0168201	0.172853	0.531427	-0.358574	chr4	46126448	46126449	0.0557421	0.0680632	-0.0123211	#N/A	G2	#N/A	#N/A	de novo methylation OSLN	GABRG1	NM_173536	TSS1500	0
cg16332065	0.309678	0.331262	0.394387	0.182913	0.34101	0.251301	0.179706	0.512311	0.146491	0.194304	0.127033	0.490218	0.408449	0.792832	0.593216	0.690708	0.848897	0.0864069	0.105567	0.135578	0.112031	0.117119	0.117561	0.17191	0.0015984	0.0215711	0.0168201	0.29434	0.637387	-0.343047	chr4	46126253	46126254	0.160668	0.111341	0.0493278	#N/A	G2	#N/A	#N/A	de novo methylation OSLN	GABRG1	NM_173536	TSS200	0
cg04048634	0.199039	0.132304	0.24555	0.087825	0.261754	0.132388	0.175832	0.152382	0.0742228	0.0975016	0.0321038	0.368011	0.170526	0.669671	0.393109	0.554564	0.666961	0.0387183	0.0467939	0.0377403	0.0496279	0.0420419	0.0647606	0.195862	0.0047952	0.0366265	0.0302958	0.162366	0.470474	-0.308107	chr4	46126066	46126067	0.0648027	0.0429845	0.0218182	#N/A	G2	#N/A	#N/A	de novo methylation OSLN	GABRG1;GABRG1	NM_173536;NM_173536	5'UTR;1stExon	0
cg22324939	0.31838	0.303847	0.326859	0.21394	0.350925	0.27383	0.169918	0.288469	0.135726	0.163762	0.081769	0.426999	0.333052	0.716956	0.418026	0.641531	0.861182	0.0966772	0.0942505	0.139506	0.113874	0.12436	0.0746285	0.205479	0.000799201	0.0158051	0.0118126	0.264655	0.566291	-0.301636	chr4	46126346	46126347	0.122766	0.113733	0.00903201	#N/A	G2	#N/A	#N/A	de novo methylation OSLN	GABRG1	NM_173536	TSS1500	0
cg17368632	0.306593	0.264248	0.398537	0.117874	0.129247	0.121553	0.137022	0.154513	0.131098	0.148591	0.136183	0.519812	0.389964	0.558293	0.468894	0.525525	0.18276	0.129206	0.114155	0.188703	0.115616	0.165499	0.102117	0.139416	0.0047952	0.0364859	0.0302958	0.195632	0.440875	-0.245243	chr4	9499367	9499368	0.142387	0.142636	-0.00024867	#N/A	G2	#N/A	#N/A	de novo methylation OSLN	0	0	0	Island
cg20092102	0.097402	0.117085	0.0921314	0.0711993	0.143901	0.0767682	0.0824912	0.186661	0.0829372	0.0880461	0.0539548	0.238816	0.176189	0.629547	0.302343	0.177482	0.505543	0.0348058	0.053589	0.0411711	0.0543672	0.0819201	0.0378825	0.187684	0.0015984	0.0227415	0.0168201	0.10562	0.33832	-0.2327	chr4	46391803	46391804	0.0710004	0.0531707	0.0178298	#N/A	G2	#N/A	#N/A	de novo methylation OSLN	GABRA2;GABRA2;GABRA2	NM_001114175;NM_000807;NM_000807	TSS1500;1stExon;5'UTR	N_Shore
cg15400101	0.533597	0.380255	0.357528	0.36789	0.59119	0.607459	0.171306	0.349608	0.301819	0.254345	0.048058	0.648791	0.4856	0.61449	0.595419	0.748302	0.668332	0.109231	0.154081	0.136412	0.166658	0.112294	0.1435	0.0872296	0.0047952	0.0359124	0.0302958	0.406739	0.626822	-0.220083	chr4	82348507	82348508	0.151202	0.135735	0.0154663	#N/A	G2	#N/A	#N/A	de novo methylation OSLN	RASGEF1B	NM_152545	3'UTR	0
cg07536144	0.16782	0.246707	0.431567	0.341466	0.332315	0.333065	0.387347	0.390699	0.470784	0.398214	0.199374	0.0431346	0.282088	0.0632161	0.0330799	0.0480489	0.0544744	0.129763	0.142301	0.06903	0.12094	0.121084	0.0925784	0.0959488	0.0015984	0.0204652	0.0168201	0.344641	0.0873403	0.257301	chr4	26030582	26030583	0.298794	0.116624	0.18217	#N/A	G2	#N/A	#N/A	de novo methylation OSKM	0	0	0	Island
cg24678862	0.0862061	0.0545544	0.0723597	0.0579827	0.070293	0.119216	0.030922	0.0765031	0.0536979	0.0671439	0.0658116	0.939721	0.0651185	0.874612	0.611244	0.757228	0.894266	0.0734674	0.0697819	0.0606665	0.0640271	0.104459	0.0247513	0.32844	0.00759241	0.0475454	0.0388127	0.0690816	0.690365	-0.621283	chr5	3595977	3595978	0.0664777	0.0744805	-0.00800271	#N/A	G2	#N/A	#N/A	de novo methylation OSLN	IRX1	NM_024337	TSS200	Island
cg11552694	0.300471	0.0162298	0.0213531	0.0209134	0.267428	0.46374	0.0154067	0.330222	0.0229455	0.0352916	0.0267093	0.789022	0.0216147	0.818933	0.469146	0.722869	0.769149	0.0327848	0.0262298	0.0206804	0.0380676	0.014073	0.17727	0.309518	0.00759241	0.0477224	0.0388127	0.162079	0.598456	-0.436377	chr5	2752149	2752150	0.0310004	0.0263671	0.00463332	#N/A	G2	#N/A	#N/A	de novo methylation OSLN	IRX2;IRX2;C5orf38	NM_033267;NM_001134222;NM_178569	TSS1500;TSS1500;TSS200	Island
cg05269218	0.132849	0.115291	0.187798	0.140887	0.173707	0.242282	0.107069	0.353553	0.204057	0.0979694	0.0681116	0.716316	0.186273	0.781757	0.434371	0.645207	0.684255	0.0719824	0.10261	0.115333	0.0807278	0.170972	0.0772834	0.223816	0.0047952	0.0358398	0.0302958	0.184166	0.574697	-0.390531	chr5	2739892	2739893	0.0830405	0.108325	-0.0252847	#N/A	G2	#N/A	#N/A	de novo methylation OSLN	0	0	0	Island
cg18341512	0.151093	0.0795136	0.0789596	0.0902722	0.182077	0.173369	0.0797918	0.193861	0.0791565	0.118562	0.148693	0.448748	0.0819475	0.520657	0.241292	0.441909	0.47274	0.0825006	0.100641	0.0794578	0.106278	0.0953442	0.0506563	0.169787	0.00759241	0.0462029	0.0388127	0.123122	0.367882	-0.244761	chr5	2757023	2757024	0.133628	0.0928445	0.0407833	#N/A	G2	#N/A	#N/A	de novo methylation OSLN	0	0	0	Island
cg21931717	0.00105376	0.00280998	0.00392737	0.00463421	0.00237607	0.00190133	0	0	0	0	0.347564	0.491558	0.00173292	0.487074	0.00525607	0.00834457	0.47683	0.0320369	0.0825684	0.0422568	0.0267671	0.0604243	0.00173815	0.262982	0.00759241	0.0478655	0.0388127	0.00185586	0.245133	-0.243277	chr5	1594715	1594716	0.173782	0.0488107	0.124971	#N/A	G2	#N/A	#N/A	de novo methylation OSLN	SDHAP3	NR_003263	TSS200	Island
cg25037595	0.191784	0.0791421	0.102192	0.098038	0.137734	0.218988	0.0821445	0.363024	0.0917824	0.0951437	0.105958	0.459908	0.105571	0.508806	0.260497	0.425208	0.415463	0.0758844	0.0888308	0.0837393	0.106287	0.0952257	0.0935487	0.151028	0.00759241	0.0461239	0.0388127	0.151648	0.362575	-0.210928	chr5	2756320	2756321	0.100551	0.0899934	0.0105575	#N/A	G2	#N/A	#N/A	de novo methylation OSLN	0	0	0	Island
cg22186831	0.290666	0.163217	0.478321	0.428525	0.204382	0.211735	0.389853	0.294801	0.519691	0.105853	0.0508569	0.106604	0.155003	0.116748	0.0515382	0.149929	0.198596	0.11157	0.0920779	0.0688681	0.0947128	0.150749	0.128271	0.0502129	0.000799201	0.0146681	0.0118126	0.331244	0.129736	0.201507	chr5	176544048	176544049	0.0783551	0.103596	-0.0252405	#N/A	G2	#N/A	#N/A	de novo methylation OSKM	0	0	0	Island
cg04899300	0.281174	0.197086	0.271032	0.256076	0.222618	0.248901	0.24314	0.57579	0.329368	0.304368	0.222356	0.0651523	0.0889457	0.0727102	0.0857889	0.102596	0.111232	0.152324	0.174467	0.10041	0.0898517	0.172795	0.112831	0.0174008	0.0003996	0.0371211	0.00853651	0.291687	0.0877375	0.20395	chr5	137225297	137225298	0.263362	0.13797	0.125392	#N/A	G2	#N/A	#N/A	de novo methylation OSKM	PKD2L2	NM_014386	Body	Island
cg24676817	0.31827	0.481995	0.332909	0.222412	0.630588	0.524437	0.392247	0.610462	0.187091	0.170725	0.189098	0.158056	0.147721	0.197921	0.309944	0.185108	0.19389	0.0722987	0.0740365	0.0841113	0.0907823	0.056787	0.160725	0.0580251	0.0047952	0.0358231	0.0302958	0.411157	0.198773	0.212383	chr5	42995369	42995370	0.179911	0.0756032	0.104308	#N/A	G2	#N/A	#N/A	de novo methylation OSKM	0	0	0	Island		R-DMR	T-DMR
cg14979301	0.462709	0.239973	0.249402	0.164078	0.735687	0.227695	0.31556	0.304654	0.331522	0.169241	0.293784	0.0703962	0.0570728	0.15813	0.092706	0.176202	0.175845	0.0817099	0.0878982	0.0463753	0.0834755	0.0371235	0.171474	0.0545504	0.0015984	0.0210618	0.0168201	0.336809	0.121725	0.215083	chr5	42994123	42994124	0.231512	0.0673165	0.164196	#N/A	G2	#N/A	#N/A	de novo methylation OSKM	0	0	0	N_Shore			T-DMR
cg26872028	0.369139	0.209118	0.340517	0.354405	0.0865023	0.287881	0.376077	0.37249	0.335074	0.170815	0.137865	0.0570122	0.0908617	0.069449	0.0852007	0.0726366	0.0779231	0.240671	0.191064	0.19049	0.150929	0.15874	0.0971687	0.0120214	0.000799201	0.0148373	0.0118126	0.303467	0.0755139	0.227953	chr5	100240223	100240224	0.15434	0.186379	-0.0320387	#N/A	G2	#N/A	#N/A	de novo methylation OSKM	ST8SIA4;ST8SIA4	NM_175052;NM_005668	TSS1500;TSS1500	S_Shore	C-DMR
cg24107619	0.384772	0.481272	0.544924	0.56063	0.245899	0.477562	0.52445	0.591988	0.542754	0.339176	0.0605908	0.162696	0.397515	0.228231	0.20487	0.12424	0.209792	0.0938978	0.181485	0.170697	0.250393	0.197397	0.107773	0.0941885	0.0015984	0.019109	0.0168201	0.483806	0.221224	0.262582	chr5	116274667	116274668	0.199883	0.178774	0.0211093	#N/A	G2	#N/A	#N/A	de novo methylation OSKM	0	0	0	0
cg10441379	0.310287	0.466968	0.700499	0.467131	0.380605	0.106479	0.444348	0.187428	0.56416	0.194657	0.185348	0.158388	0.150959	0.132733	0.115667	0.0690391	0.0559162	0.0968714	0.0989564	0.158057	0.0780524	0.0841791	0.182991	0.042626	0.0047952	0.0339208	0.0302958	0.403101	0.113784	0.289317	chr5	72793693	72793694	0.190003	0.103223	0.0867793	#N/A	G2	#N/A	#N/A	de novo methylation OSKM	BTF3;BTF3	NM_001037637;NM_001207	TSS1500;TSS1500	N_Shore			T-DMR
cg27097438	0.485732	0.352286	0.552937	0.524048	0.20644	0.408982	0.478295	0.517778	0.581098	0.2126	0.158449	0.0869763	0.227738	0.117169	0.0159229	0.147869	0.198007	0.200414	0.355286	0.0474049	0.0686226	0.0909395	0.117325	0.0768049	0.000799201	0.0144451	0.0118126	0.456399	0.13228	0.324119	chr5	126409153	126409154	0.185525	0.152533	0.0329913	#N/A	G2	#N/A	#N/A	de novo methylation OSKM	FLJ44606;FLJ44606;FLJ44606;FLJ44606	NM_001164478;NM_001164479;NM_001164479;NM_001164478	5'UTR;1stExon;5'UTR;1stExon	Island
cg05839377	0.50981	0.518152	0.58512	0.661217	0.569524	0.570049	0.591303	0.427256	0.693876	0.197882	0.130938	0.157409	0.236681	0.262657	0.0751929	0.284145	0.326963	0.0599914	0.069027	0.0531329	0.0694246	0.066861	0.0798701	0.092143	0.0003996	0.0156232	0.00853651	0.56959	0.223841	0.345748	chr5	43007632	43007633	0.16441	0.0636874	0.100723	#N/A	G2	#N/A	#N/A	de novo methylation OSKM	0	0	0	0
cg11268983	0.407359	0.796666	0.588324	0.747386	0.72342	0.351382	0.638439	0.485024	0.864986	0.0714852	0.0435039	0.136775	0.161621	0.0984767	0.198082	0.114725	0.217001	0.0466741	0.0506099	0.0812753	0.161252	0.141623	0.178545	0.0466719	0.0003996	0.0122406	0.00853651	0.622554	0.154447	0.468107	chr5	140262304	140262305	0.0574945	0.0962869	-0.0387923	#N/A	G2	#N/A	#N/A	de novo methylation OSKM	PCDHA7;PCDHA13;PCDHA12;PCDHA6;PCDHA10;PCDHA4;PCDHA11;PCDHA8;PCDHA1;PCDHA2;PCDHA6;PCDHA1;PCDHA9;PCDHA13;PCDHA5;PCDHA3;PCDHA10	NM_018910;NM_031865;NM_018903;NM_018909;NM_018901;NM_018907;NM_018902;NM_018911;NM_031411;NM_018905;NM_031849;NM_018900;NM_031857;NM_018904;NM_018908;NM_018906;NM_031860	Body;1stExon;Body;Body;Body;Body;Body;Body;Body;Body;Body;Body;Body;1stExon;Body;Body;Body	N_Shore
cg17416722	0.302633	0.274114	0.328594	0.342613	0.259311	0.306946	0.324057	0.378076	0.361185	0.119942	0.105329	0.539639	0.579682	0.589183	0.534705	0.526326	0.54366	0.0821553	0.361521	0.0581651	0.0889421	0.0890039	0.0386178	0.0258044	0.0003996	0.0318613	0.00853651	0.319725	0.552199	-0.232474	chr6	32554385	32554386	0.112636	0.135958	-0.023322	#N/A	G2	#N/A	#N/A	de novo methylation OSLN	HLA-DRB1	NM_002124	Body	S_Shelf
cg00147788	0.111714	0.0638203	0.277602	0.17229	0.073265	0.276226	0.199426	0.483613	0.42164	0.110285	0.16357	0.0126823	0.0892466	0.0375668	0.0190594	0.00672874	0	0.0737878	0.155253	0.139861	0.088761	0.122502	0.148272	0.0328404	0.0015984	0.0219128	0.0168201	0.231066	0.0275473	0.203519	chr6	125855365	125855366	0.136927	0.116033	0.0208945	#N/A	G2	#N/A	#N/A	de novo methylation OSKM	0	0	0	0
cg00664117	0.470949	0.446128	0.72677	0.550344	0.56466	0.667205	0.687553	0.588074	0.707193	0.260613	0.0932161	0.332266	0.582922	0.299714	0.352924	0.397269	0.379413	0.0510804	0.133093	0.117422	0.0431939	0.0952986	0.102422	0.100239	0.0047952	0.0333235	0.0302958	0.600986	0.390751	0.210235	chr6	18752614	18752615	0.176914	0.0880176	0.0888968	#N/A	G2	#N/A	#N/A	de novo methylation OSKM	0	0	0	0
cg20198768	0.47124	0.39705	0.420438	0.374932	0.512964	0.242539	0.382926	0.434556	0.527834	0.146712	0.0642719	0.185508	0.173395	0.216771	0.103236	0.343131	0.211738	0.16279	0.21656	0.108831	0.156148	0.202435	0.0855174	0.0787356	0.000799201	0.0149133	0.0118126	0.418275	0.20563	0.212646	chr6	29635579	29635580	0.105492	0.169353	-0.0638606	#N/A	G2	#N/A	#N/A	de novo methylation OSKM	MOG;MOG;MOG;MOG;MOG;MOG;MOG;MOG;MOG;MOG;MOG	NM_206813;NM_001170418;NM_206814;NM_206811;NM_206810;NM_206809;NM_001170417;NM_001008229;NM_001008228;NM_206812;NM_002433	3'UTR;Body;3'UTR;Body;Body;Body;Body;Body;Body;Body;Body	0
cg08072458	0.283837	0.257444	0.325154	0.314802	0.301562	0.306721	0.318776	0.217005	0.314684	0.311708	0.0948644	0.0748684	0.0789027	0.086195	0.0738151	0.0744981	0.0728258	0.0961935	0.311939	0.099379	0.111689	0.353708	0.0354045	0.00502804	0.0003996	0.0326905	0.00853651	0.293332	0.0768508	0.216481	chr6	29944931	29944932	0.203286	0.194582	0.00870449	#N/A	G2	#N/A	#N/A	de novo methylation OSKM	HCG9	NR_028032	Body	Island
cg26036029	0.143695	0.144641	0.320806	0.349021	0.130924	0.293249	0.18639	0.287162	0.418818	0.335163	0.039449	0.0367888	0.0636138	0.017131	0.0644043	0.0218616	0	0.206158	0.0412036	0.100798	0.246776	0	0.10436	0.0260656	0.0003996	0.0301891	0.00853651	0.252745	0.0339666	0.218778	chr6	32552443	32552444	0.187306	0.118987	0.068319	#N/A	G2	#N/A	#N/A	de novo methylation OSKM	HLA-DRB1	NM_002124	Body	S_Shore
cg06482498	0.312742	0.292598	0.355806	0.280552	0.164971	0.145615	0.396178	0.337678	0.499905	0.271282	0.149765	0.078756	0.15741	0.0483756	0.0694789	0.0672496	0.11293	0.210087	0.169139	0.126567	0.172699	0.208476	0.109308	0.0396536	0.000799201	0.0146239	0.0118126	0.309561	0.0890333	0.220527	chr6	31802029	31802030	0.210523	0.177394	0.0331297	#N/A	G2	#N/A	#N/A	de novo methylation OSKM	C6orf48;SNORD48;C6orf48	NM_001040437;NR_002745;NM_001040438	TSS1500;TSS1500;TSS1500	N_Shore		R-DMR
cg04688450	0.403486	0.358918	0.520883	0.519087	0.500954	0.399067	0.495948	0.551803	0.518877	0.354306	0.21107	0.258703	0.290507	0.283394	0.210514	0.231682	0.235453	0.121116	0.0729695	0.16037	0.037327	0.0609072	0.0683159	0.0313704	0.0003996	0.022091	0.00853651	0.474336	0.251709	0.222627	chr6	32526366	32526367	0.282688	0.0905379	0.19215	#N/A	G2	#N/A	#N/A	de novo methylation OSKM	HLA-DRB6	NR_001298	Body	0
cg12708994	0.464951	0.424376	0.482554	0.603517	0.438539	0.535564	0.53609	0.475589	0.720225	0.185298	0.491384	0.301249	0.478093	0.261617	0.158736	0.273194	0.290747	0.177307	0.231137	0.202305	0.157192	0.17005	0.0933746	0.103664	0.0047952	0.0348104	0.0302958	0.520156	0.293939	0.226217	chr6	116691460	116691461	0.338341	0.187598	0.150743	#N/A	G2	#N/A	#N/A	de novo methylation OSKM	DSE;DSE	NM_013352;NM_001080976	TSS1500;5'UTR	N_Shore	C-DMR
cg06580371	0.462264	0.423124	0.478709	0.458888	0.422515	0.303424	0.368126	0.493412	0.499163	0.0712783	0.0713988	0.234723	0.2035	0.103884	0.168687	0.275599	0.261273	0.0898252	0.0708657	0.0723282	0.112038	0.106867	0.0640617	0.0640745	0.0003996	0.0303315	0.00853651	0.434403	0.207944	0.226459	chr6	122932085	122932086	0.0713386	0.090385	-0.0190464	#N/A	G2	#N/A	#N/A	de novo methylation OSKM	PKIB;PKIB;PKIB	NM_032471;NM_181794;NM_181795	5'UTR;5'UTR;5'UTR	S_Shore
cg06012695	0.322868	0.570562	0.296852	0.296787	0.227602	0.262332	0.398692	0.252319	0.536006	0.220078	0.0840421	0	0.0343355	0	0.234542	0.184388	0.246728	0.217202	0	0.321361	0.184274	0.167152	0.124597	0.117811	0.0015984	0.0209127	0.0168201	0.351558	0.116666	0.234892	chr6	28770593	28770594	0.15206	0.177998	-0.0259377	#N/A	G2	#N/A	#N/A	de novo methylation OSKM	0	0	0	0
cg19980771	0.259477	0.0692152	0.425893	0.222009	0.241271	0.560032	0.380399	0.653894	0.563208	0.131709	0.072678	0.0535641	0.153062	0.0515525	0.0362929	0.101158	0.145893	0.128123	0.574694	0.0633593	0.0921454	0.0997174	0.193067	0.0508236	0.0027972	0.0274279	0.0225641	0.375044	0.0902538	0.28479	chr6	110798022	110798023	0.102194	0.191608	-0.0894142	#N/A	G2	#N/A	#N/A	de novo methylation OSKM	SLC22A16	NM_033125	TSS200	Island
cg26715042	0.450125	0.282534	0.412857	0.47394	0.274783	0.298096	0.306904	0.249046	0.598683	0.266737	0.0531002	0.0582627	0.0293796	0.0308489	0.0240885	0.01796	0.0101183	0.11877	0.216099	0.0535148	0.0211275	0.100738	0.118227	0.0164956	0.0003996	0.0341087	0.00853651	0.371885	0.028443	0.343442	chr6	49681307	49681308	0.159918	0.10205	0.0578685	#N/A	G2	#N/A	#N/A	de novo methylation OSKM	CRISP2;CRISP2;CRISP2;CRISP2;CRISP2	NM_001142417;NM_001142435;NM_001142407;NM_001142408;NM_003296	TSS200;TSS200;TSS200;TSS200;TSS200	0
cg24345338	0.282438	0.202703	0.507961	0.417281	0.357557	0.509056	0.258564	0.588865	0.380915	0.279759	0.0627474	0.00442984	0	0	0.0768625	0.0249363	0.0202036	0.0913603	0.235994	0.0986256	0.217128	0.0623447	0.12915	0.0293029	0.0003996	0.0303905	0.00853651	0.389482	0.0210721	0.36841	chr6	46189086	46189087	0.171253	0.141091	0.0301627	#N/A	G2	#N/A	#N/A	de novo methylation OSKM	RCAN2	NM_005822	3'UTR	0
cg12440062	0.55325	0.453509	0.522159	0.589637	0.313495	0.426886	0.32471	0.453897	0.640533	0.318431	0.111515	0.082949	0.0398789	0.0512455	0.0676748	0.034412	0.0422024	0.230511	0.296315	0.115837	0.105264	0.187906	0.11224	0.0187062	0.0003996	0.0339815	0.00853651	0.475342	0.0530605	0.422281	chr6	49681391	49681392	0.214973	0.187166	0.0278069	#N/A	G2	#N/A	#N/A	de novo methylation OSKM	CRISP2;CRISP2;CRISP2;CRISP2;CRISP2	NM_001142417;NM_001142435;NM_001142407;NM_001142408;NM_003296	TSS200;TSS200;TSS200;TSS200;TSS200	0
cg25390787	0.540178	0.459341	0.502601	0.53149	0.35248	0.363812	0.31777	0.443485	0.655438	0.319397	0.0779993	0.0627588	0.0441734	0.0444864	0.0571481	0.0164196	0.0185084	0.259133	0.249934	0.0922888	0.11724	0.156064	0.107696	0.0193155	0.0003996	0.0346605	0.00853651	0.462955	0.0405825	0.422372	chr6	49681299	49681300	0.198698	0.174932	0.0237659	#N/A	G2	#N/A	#N/A	de novo methylation OSKM	CRISP2;CRISP2;CRISP2;CRISP2;CRISP2	NM_001142417;NM_001142435;NM_001142407;NM_001142408;NM_003296	TSS200;TSS200;TSS200;TSS200;TSS200	0
cg06002683	0.263084	0.00934684	0.549487	0.617642	0.122223	0.11573	0.081709	0.341254	0.0848841	0.0676373	0.0298681	0.803682	0.608663	0.705093	0.645311	0.64366	0.717284	0.0346832	0.0750933	0.10506	0.0300227	0.0438747	0.218158	0.0701593	0.000799201	0.0162941	0.0118126	0.242818	0.687282	-0.444464	chr7	154001891	154001892	0.0487527	0.0577467	-0.00899403	#N/A	G2	#N/A	#N/A	de novo methylation OSLN	DPP6;DPP6;DPP6	NM_001936;NM_130797;NM_001039350	TSS1500;Body;Body	N_Shore
cg25502399	0.402937	0.486781	0.642208	0.610162	0.448319	0.425502	0.297457	0.255557	0.242069	0.0928917	0.0538562	0.662841	0.624148	0.62767	0.677437	0.668586	0.655454	0.083555	0.107539	0.277481	0.171552	0.100551	0.143497	0.0219838	0.0015984	0.0218046	0.0168201	0.423444	0.652689	-0.229246	chr7	153748370	153748371	0.073374	0.148136	-0.0747616	#N/A	G2	#N/A	#N/A	de novo methylation OSLN	DPP6;DPP6	NM_130797;NM_001039350	TSS1500;Body	N_Shore
cg02855576	0.138778	0.115057	0.286905	0.352643	0.151914	0.073279	0.0236765	0.0458264	0.0313632	0.011983	0.0165616	0.387468	0.33825	0.367622	0.387434	0.339973	0.326851	0.00589315	0	0	0.0139753	0.0186372	0.115127	0.0265049	0.0027972	0.0293392	0.0225641	0.135494	0.357933	-0.222439	chr7	153749964	153749965	0.0142723	0.00770112	0.00657117	#N/A	G2	#N/A	#N/A	de novo methylation OSLN	DPP6;DPP6	NM_130797;NM_001039350	1stExon;Body	Island
cg09124223	0.302257	0.355571	0.517896	0.500755	0.440942	0.206392	0.15012	0.171575	0.150222	0.0410044	0.0455955	0.538302	0.532297	0.552848	0.544063	0.524269	0.495616	0.00612514	0.00124846	0.00713316	0	0.0102327	0.149947	0.0200001	0.0015984	0.0235248	0.0168201	0.310637	0.531232	-0.220596	chr7	153749738	153749739	0.0432999	0.00494789	0.038352	#N/A	G2	#N/A	#N/A	de novo methylation OSLN	DPP6;DPP6	NM_001039350;NM_130797	Body;TSS200	Island
cg18940047	0.457476	0.406201	0.562377	0.594131	0.508816	0.317898	0.263362	0.205084	0.320713	0.117243	0.0980844	0.64198	0.631634	0.605901	0.617456	0.625273	0.590325	0	0.0184982	0.0297157	0.0363947	0.0231199	0.136373	0.018563	0.000799201	0.0170437	0.0118126	0.404006	0.618762	-0.214755	chr7	153749736	153749737	0.107664	0.0215457	0.086118	#N/A	G2	#N/A	#N/A	de novo methylation OSLN	DPP6;DPP6	NM_001039350;NM_130797	Body;TSS200	Island
cg15549927	0.416147	0.465105	0.589853	0.615075	0.488228	0.388357	0.310926	0.400637	0.183523	0.170296	0.130762	0.641624	0.612052	0.680474	0.635818	0.6295	0.631514	0.0799378	0.0850795	0.0906112	0.116132	0.111708	0.13329	0.0228388	0.000799201	0.015772	0.0118126	0.42865	0.638497	-0.209847	chr7	153749756	153749757	0.150529	0.0966938	0.053835	#N/A	G2	#N/A	#N/A	de novo methylation OSLN	DPP6;DPP6	NM_001039350;NM_130797	Body;TSS200	Island
cg15703690	0.227779	0.21941	0.364615	0.34789	0.24988	0.181787	0.4459	0.424523	0.519882	0.0810659	0.108399	0.111051	0.211904	0.13533	0.111553	0.0989683	0.0962397	0.111401	0.167612	0.119703	0.120719	0.135829	0.117788	0.0435924	0.000799201	0.015452	0.0118126	0.331296	0.127508	0.203788	chr7	22766992	22766993	0.0947326	0.131053	-0.0363201	#N/A	G2	#N/A	#N/A	de novo methylation OSKM	IL6	NM_000600	Body	0
cg03781731	0.208782	0.246547	0.300393	0.320918	0.172132	0.132839	0.177205	0.2644	0.427711	0.0645298	0.00646245	0.034639	0.0123768	0.0173422	0	0.023588	0.0277072	0.0851932	0.139202	0.0369905	0.121074	0.135087	0.0909377	0.012236	0.0003996	0.0427059	0.00853651	0.250103	0.0192756	0.230827	chr7	73256416	73256417	0.0354961	0.103509	-0.0680133	#N/A	G2	#N/A	#N/A	de novo methylation OSKM	WBSCR27	NM_152559	Body	N_Shore
cg04557057	0.338747	0.281888	0.440828	0.439722	0.262507	0.396104	0.415714	0.412228	0.478243	0.477814	0.230398	0.09692	0.313092	0.124077	0.0996707	0.122547	0.0893057	0.169486	0.193253	0.167898	0.160076	0.175601	0.0744895	0.0855173	0.0015984	0.0198943	0.0168201	0.385109	0.140935	0.244174	chr7	12151638	12151639	0.354106	0.173263	0.180843	#N/A	G2	#N/A	#N/A	de novo methylation OSKM	0	0	0	S_Shore
cg24828620	0.521576	0.245608	0.595451	0.601487	0.29694	0.505682	0.679426	0.715926	0.77325	0.168437	0.107109	0.13061	0.473022	0.24556	0.11563	0.229587	0.278899	0.147622	0.228835	0.170778	0.134412	0.226397	0.179681	0.128997	0.0027972	0.0256313	0.0225641	0.548372	0.245551	0.30282	chr7	50132903	50132904	0.137773	0.181609	-0.0438357	#N/A	G2	#N/A	#N/A	de novo methylation OSKM	ZPBP;ZPBP	NM_001159878;NM_007009	TSS200;TSS200	Island
cg19304107	0.443602	0.123171	0.796279	0.0419591	0.362012	0.0602368	0.0467394	0.439575	0.247565	0.023534	0.0133206	0.947027	0.552905	0.955896	0.854719	0.925373	0.934387	0.0195275	0.028858	0.0837122	0.479395	0.0192571	0.252569	0.155495	0.000799201	0.0169263	0.0118126	0.284571	0.861718	-0.577147	chr8	139926387	139926388	0.0184273	0.12615	-0.107723	#N/A	G2	#N/A	#N/A	de novo methylation OSLN	COL22A1	NM_152888	TSS200	0
cg12304113	0.286513	0.201322	0.577079	0.0794116	0.233052	0.0928503	0.0367329	0.399881	0.319776	0.066548	0.0522418	0.924392	0.383946	0.92873	0.665048	0.894761	0.916258	0.0278565	0.0661612	0.1131	0.36082	0.0347958	0.172309	0.221177	0.0015984	0.0234818	0.0168201	0.247402	0.785523	-0.538121	chr8	139926188	139926189	0.0593949	0.120547	-0.0611517	#N/A	G2	#N/A	#N/A	de novo methylation OSLN	COL22A1;COL22A1	NM_152888;NM_152888	5'UTR;1stExon	0
cg16407323	0.303499	0.250292	0.699325	0.125438	0.32027	0.118646	0.0767577	0.41309	0.35454	0.159814	0.163872	0.877049	0.460805	0.874121	0.782804	0.870287	0.882768	0.100174	0.126583	0.194808	0.434146	0.119764	0.190773	0.166203	0.000799201	0.0168506	0.0118126	0.295762	0.791306	-0.495544	chr8	139926686	139926687	0.161843	0.195095	-0.0332521	#N/A	G2	#N/A	#N/A	de novo methylation OSLN	COL22A1	NM_152888	TSS1500	0
cg07691531	0.113556	0.182056	0.103524	0.12008	0	0.0728894	0	0.0782897	0.169669	0.0509453	0.185502	0.39866	0.657284	0.162646	0.419397	0.747559	0.781721	0.122115	0.283541	0.154151	0.089089	0.207259	0.0642199	0.241372	0.0015984	0.0216308	0.0168201	0.0933405	0.527878	-0.434538	chr8	144660659	144660660	0.118224	0.171231	-0.0530074	#N/A	G2	#N/A	#N/A	de novo methylation OSLN	NAPRT1	NM_145201	TSS200	S_Shore
cg27025995	0.290258	0.181558	0.627037	0.129107	0.221702	0.163537	0.0982025	0.405917	0.293197	0.0828932	0.068962	0.821001	0.375898	0.778304	0.693581	0.752071	0.769575	0.0743357	0.108123	0.159772	0.418714	0.107586	0.164966	0.163336	0.0015984	0.0224001	0.0168201	0.267835	0.698405	-0.43057	chr8	139926236	139926237	0.0759276	0.173706	-0.0977784	#N/A	G2	#N/A	#N/A	de novo methylation OSLN	COL22A1	NM_152888	TSS200	0
cg23294090	0.520921	0.319516	0.683991	0.345473	0.418522	0.43081	0.0590132	0.541157	0.484737	0.0559541	0.0827964	0.820448	0.673064	0.963001	0.823715	0.910762	0.924923	0.0318601	0.0381286	0.260957	0.539248	0.0437795	0.174915	0.104788	0.000799201	0.0168975	0.0118126	0.422682	0.852652	-0.42997	chr8	139509672	139509673	0.0693752	0.182795	-0.113419	#N/A	G2	#N/A	#N/A	de novo methylation OSLN	FAM135B	NM_015912	TSS1500	Island
cg16682329	0.219072	0.0931006	0.548619	0.10549	0.16836	0.105874	0.0870797	0.314913	0.145351	0.114315	0.154985	0.727908	0.338779	0.715197	0.560927	0.652289	0.643361	0.0885628	0.0823511	0.108304	0.284719	0.0855261	0.150435	0.144056	0.000799201	0.0162059	0.0118126	0.198651	0.60641	-0.407759	chr8	139926293	139926294	0.13465	0.129893	0.00475763	#N/A	G2	#N/A	#N/A	de novo methylation OSLN	COL22A1	NM_152888	TSS200	0
cg03396229	0.262301	0.204332	0.472515	0.0994975	0.226289	0.0650285	0.0549079	0.104487	0.206087	0.0791632	0.0623228	0.631104	0.312196	0.655735	0.597821	0.568241	0.561207	0.0589033	0.064674	0.100968	0.370648	0.0806019	0.130466	0.124047	0.000799201	0.0167191	0.0118126	0.188383	0.554384	-0.366001	chr8	139926571	139926572	0.070743	0.135159	-0.0644161	#N/A	G2	#N/A	#N/A	de novo methylation OSLN	COL22A1	NM_152888	TSS1500	0
cg19357499	0.000581179	0.00172913	0.0114702	0.0181806	0.00135138	0.00653506	0.000392905	0	0	0	0.191818	0.216967	0.435768	0.0126391	0.270793	0.506333	0.5256	0.0392954	0.145412	0.0218261	0.0283638	0.0850584	0.00642449	0.198754	0.000799201	0.0169328	0.0118126	0.00447116	0.328017	-0.323545	chr8	144660631	144660632	0.095909	0.0639912	0.0319178	#N/A	G2	#N/A	#N/A	de novo methylation OSLN	NAPRT1	NM_145201	TSS200	Island
cg00713939	0.015232	0.0218037	0.0222366	0.0305349	0.0137112	0.0178271	0.0191331	0.0181602	0.024748	0.0185304	0.265634	0.167045	0.470928	0.0283877	0.266264	0.515095	0.537917	0.0536636	0.127456	0.0335318	0.0609543	0.105484	0.00514355	0.209252	0.000799201	0.0159913	0.0118126	0.0203763	0.33094	-0.310563	chr8	144660590	144660591	0.142082	0.076218	0.0658642	#N/A	G2	#N/A	#N/A	de novo methylation OSLN	NAPRT1	NM_145201	TSS200	Island
cg26585560	0.40275	0.309833	0.575744	0.271386	0.367406	0.321501	0.17023	0.446497	0.364682	0.0757223	0.0997605	0.640912	0.499061	0.808904	0.599366	0.704399	0.700946	0.0925879	0.0976885	0.211712	0.441123	0.107145	0.113899	0.105599	0.000799201	0.0160182	0.0118126	0.358892	0.658931	-0.300039	chr8	139509708	139509709	0.0877414	0.190051	-0.10231	#N/A	G2	#N/A	#N/A	de novo methylation OSLN	FAM135B	NM_015912	TSS1500	Island
cg00464788	0.175453	0.176805	0.402823	0.163962	0.173346	0.18787	0.255615	0.41214	0.284171	0.122842	0.10418	0.553822	0.322711	0.608651	0.62794	0.552285	0.481771	0.0975354	0.107072	0.132179	0.310748	0.121619	0.0992859	0.111317	0.0015984	0.0212678	0.0168201	0.248021	0.52453	-0.276509	chr8	139927001	139927002	0.113511	0.153831	-0.04032	#N/A	G2	#N/A	#N/A	de novo methylation OSLN	COL22A1	NM_152888	TSS1500	0
cg01451808	0.641233	0.666795	0.728945	0.730987	0.505175	0.669696	0.820344	0.646632	0.849826	0.197282	0.306289	0.444896	0.497676	0.522379	0.37485	0.484078	0.645705	0.16236	0.200575	0.261824	0.181708	0.180116	0.102973	0.0900381	0.0027972	0.0258705	0.0225641	0.695515	0.494931	0.200584	chr8	49676562	49676563	0.251786	0.197317	0.0544692	#N/A	G2	#N/A	#N/A	de novo methylation OSKM	0	0	0	0
cg15642885	0.497324	0.299281	0.352008	0.316589	0.380072	0.418781	0.348054	0.29385	0.343159	0.0896607	0.0921436	0.133795	0.184842	0.121791	0.161057	0.159843	0.158542	0.152069	0.157827	0.273664	0.123074	0.095095	0.0643664	0.0223546	0.0003996	0.0316675	0.00853651	0.361013	0.153312	0.207702	chr8	56756852	56756853	0.0909022	0.160346	-0.0694436	#N/A	G2	#N/A	#N/A	de novo methylation OSKM	0	0	0	0
cg05696706	0.19205	0.26792	0.358316	0.291616	0.160757	0.130925	0.363714	0.358001	0.358455	0.00839096	0.0549019	0.0604777	0.0372313	0.105722	0.0494674	0.0095414	0.135743	0.155578	0.257011	0.253958	0.0849355	0.220262	0.093325	0.04639	0.000799201	0.0154466	0.0118126	0.27575	0.0663638	0.209387	chr8	145013932	145013933	0.0316464	0.194349	-0.162703	#N/A	G2	#N/A	#N/A	de novo methylation OSKM	PLEC1;PLEC1;PLEC1;PLEC1;PLEC1;PLEC1;PLEC1;PLEC1	NM_201378;NM_201382;NM_201381;NM_000445;NM_201384;NM_201380;NM_201383;NM_201379	Body;Body;Body;Body;TSS200;Body;Body;Body	N_Shelf
cg15186638	0.310429	0.20123	0.365125	0.417187	0.272381	0.370323	0.33885	0.221389	0.448185	0.359359	0.202209	0.0698362	0.162065	0.0645501	0.0491125	0.166744	0.157897	0.163352	0.167709	0.17014	0.127739	0.149761	0.084053	0.0558454	0.0003996	0.0315942	0.00853651	0.327233	0.111701	0.215532	chr8	49231688	49231689	0.280784	0.15574	0.125044	#N/A	G2	#N/A	#N/A	de novo methylation OSKM	0	0	0	Island
cg25245477	0.27817	0.297176	0.313236	0.309927	0.226644	0.257588	0.324295	0.270041	0.277288	0.320329	0.0646531	0.0622007	0.0694452	0.0372614	0.0775834	0.0451664	0.0774897	0.0517214	0.0628434	0.040251	0.0591838	0.181719	0.0307918	0.0169249	0.0003996	0.0435396	0.00853651	0.283818	0.0615245	0.222294	chr8	74086701	74086702	0.192491	0.0791438	0.113347	#N/A	G2	#N/A	#N/A	de novo methylation OSKM	0	0	0	0
cg04104463	0.169846	0.328985	0.402681	0.377232	0.166553	0.229148	0.539055	0.398622	0.542355	0.169743	0.165114	0.110149	0.290835	0.0902551	0.0804461	0.0669055	0.100347	0.101127	0.118289	0.106813	0.0915711	0.118281	0.141323	0.083518	0.0027972	0.0261804	0.0225641	0.350498	0.123156	0.227341	chr8	65291341	65291342	0.167429	0.107216	0.0602125	#N/A	G2	#N/A	#N/A	de novo methylation OSKM	MIR124-2	NR_029669	TSS1500	S_Shore
cg06248767	0.519943	0.72973	0.636374	0.656033	0.531668	0.523231	0.478711	0.691181	0.639839	0.151529	0.340222	0.313664	0.58997	0.248533	0.280122	0.323015	0.37707	0.108406	0.12939	0.0868036	0.0998771	0.100928	0.0886508	0.122777	0.0047952	0.0334058	0.0302958	0.600746	0.355396	0.24535	chr8	56852290	56852291	0.245876	0.105081	0.140794	#N/A	G2	#N/A	#N/A	de novo methylation OSKM	LYN;LYN	NM_002350;NM_001111097	5'UTR;5'UTR	0			T-DMR
cg02845890	0.269527	0.37687	0.382572	0.43164	0.188608	0.212888	0.443658	0.456964	0.610562	0.0876747	0.0866454	0.0785773	0.152919	0.0741443	0.109936	0.0948063	0.124117	0.192238	0.189354	0.15442	0.185086	0.189031	0.133387	0.0297886	0.0003996	0.0269572	0.00853651	0.37481	0.10575	0.26906	chr8	67783229	67783230	0.0871601	0.182026	-0.0948656	#N/A	G2	#N/A	#N/A	de novo methylation OSKM	C8orf45;C8orf45;C8orf45	NM_001136160;NM_001136161;NM_173518	TSS1500;5'UTR;5'UTR	0
cg01716975	0.322307	0.667314	0.595772	0.558055	0.404016	0.386552	0.637124	0.487285	0.735321	0.272524	0.377216	0.16553	0.461694	0.251619	0.150007	0.261063	0.265047	0.169278	0.199008	0.205009	0.184344	0.236984	0.140956	0.111172	0.0027972	0.0253199	0.0225641	0.532639	0.25916	0.273479	chr8	65292373	65292374	0.32487	0.198925	0.125945	#N/A	G2	#N/A	#N/A	de novo methylation OSKM	0	0	0	S_Shore
cg15801573	0.444609	0.395906	0.433546	0.411737	0.446355	0.381319	0.396225	0.334399	0.472978	0.0934634	0.0966864	0.078433	0.0964145	0.108868	0.101148	0.099132	0.0965106	0.104438	0.100089	0.131537	0.131258	0.148411	0.0416656	0.0100751	0.0003996	0.0244047	0.00853651	0.413008	0.0967509	0.316257	chr8	128750924	128750925	0.0950749	0.123147	-0.0280716	#N/A	G2	#N/A	#N/A	de novo methylation OSKM	MYC	NM_002467	Body	Island		R-DMR	T-DMR
cg16100135	0.404133	0.407104	0.37717	0.359022	0.407168	0.305527	0.337672	0.402443	0.479143	0.0714072	0.0447673	0.0520039	0.0633013	0.0565165	0.057026	0.0588365	0.0688743	0.0917203	0.0940157	0.0892003	0.106126	0.101998	0.0497271	0.00589829	0.0003996	0.0261258	0.00853651	0.386598	0.0594264	0.327172	chr8	128750586	128750587	0.0580873	0.0966121	-0.0385248	#N/A	G2	#N/A	#N/A	de novo methylation OSKM	MYC	NM_002467	Body	Island		R-DMR	T-DMR
cg11688275	0.606027	0.643538	0.564181	0.515057	0.627713	0.453963	0.494307	0.577264	0.635426	0.0236232	0.0159962	0.0218736	0.0279657	0.0240703	0.0581496	0.0137592	0.034949	0.0896712	0.105373	0.102808	0.117701	0.0902864	0.0676379	0.0154006	0.0003996	0.0183919	0.00853651	0.568608	0.0301279	0.53848	chr8	128750871	128750872	0.0198097	0.101168	-0.0813582	#N/A	G2	#N/A	#N/A	de novo methylation OSKM	MYC	NM_002467	Body	Island		R-DMR	T-DMR
cg11510586	0.662114	0.513494	0.77081	0.816933	0.696163	0.429166	0.819377	0.825503	0.823099	0.10592	0.214571	0.420442	0.583785	0.462605	0.197964	0.465189	0.387686	0.0623545	0.106806	0.0842203	0.0474074	0.126361	0.147085	0.1273	0.0047952	0.0319927	0.0302958	0.706296	0.419612	0.286684	chr9	72027409	72027410	0.160245	0.0854299	0.0748156	#N/A	G2	#N/A	#N/A	de novo methylation OSKM	0	0	0	Island
cg13663706	0.00622532	0	0.494657	0.404158	0	0	0.0100667	0.344732	0.00276749	0.0358197	0.0058739	0.941435	0.403528	0.947079	0.969199	0.703127	0.964572	0.0468856	0.159922	0.0779962	0.0659546	0.0939894	0.209131	0.22854	0.0015984	0.0236061	0.0168201	0.14029	0.82149	-0.6812	chrX	144899995	144899996	0.0208468	0.0889496	-0.0681028	#N/A	G2	#N/A	#N/A	de novo methylation OSLN	SLITRK2;SLITRK2;SLITRK2;SLITRK2	NM_032539;NM_001144003;NM_001144005;NM_001144004	5'UTR;5'UTR;5'UTR;5'UTR	Island
cg24880787	0.0424905	0.0296466	0.590277	0.333056	0.0299808	0.0349535	0.0944811	0.798142	0.0445907	0.0164033	0.0446687	0.947244	0.436618	0.97469	0.957903	0.949044	0.954367	0.0899395	0.143394	0.0803219	0.103738	0.121964	0.289119	0.212527	0.0015984	0.0234152	0.0168201	0.221958	0.869978	-0.64802	chrX	144903661	144903662	0.030536	0.107871	-0.0773353	#N/A	G2	#N/A	#N/A	de novo methylation OSLN	SLITRK2;SLITRK2;SLITRK2;SLITRK2;SLITRK2;SLITRK2;SLITRK2;SLITRK2;SLITRK2	NM_001144006;NM_001144009;NM_001144007;NM_001144008;NM_001144003;NM_032539;NM_001144010;NM_001144005;NM_001144004	5'UTR;5'UTR;5'UTR;5'UTR;5'UTR;5'UTR;5'UTR;5'UTR;5'UTR	Island			T-DMR
cg19332075	0.0962945	0.146974	0.638134	0.372633	0.108137	0.0509994	0.125427	0.770929	0.0504679	0.0886757	0.114377	0.985663	0.564978	0.975361	0.980788	0.942915	0.98078	0.172899	0.204619	0.113173	0.149485	0.158997	0.270418	0.16733	0.0015984	0.0233377	0.0168201	0.262222	0.905081	-0.642859	chrX	144903691	144903692	0.101527	0.159835	-0.0583081	#N/A	G2	#N/A	#N/A	de novo methylation OSLN	SLITRK2;SLITRK2;SLITRK2;SLITRK2;SLITRK2;SLITRK2;SLITRK2;SLITRK2;SLITRK2	NM_001144006;NM_001144009;NM_001144007;NM_001144008;NM_001144003;NM_032539;NM_001144010;NM_001144005;NM_001144004	5'UTR;5'UTR;5'UTR;5'UTR;5'UTR;5'UTR;5'UTR;5'UTR;5'UTR	Island			T-DMR
cg21362390	0.155182	0.016109	0.65928	0.483222	0.0581831	0.0768914	0.128511	0.817996	0.117684	0.0975103	0.0741424	0.982264	0.570613	0.975431	0.993326	0.973611	0.987064	0.137206	0.155888	0.0946343	0.112461	0.160397	0.29571	0.168245	0.0015984	0.0224196	0.0168201	0.279229	0.913718	-0.634489	chrX	144903565	144903566	0.0858263	0.132117	-0.046291	#N/A	G2	#N/A	#N/A	de novo methylation OSLN	SLITRK2;SLITRK2;SLITRK2;SLITRK2;SLITRK2;SLITRK2;SLITRK2;SLITRK2;SLITRK2	NM_001144006;NM_001144009;NM_001144007;NM_001144008;NM_001144003;NM_032539;NM_001144010;NM_001144005;NM_001144004	5'UTR;5'UTR;5'UTR;5'UTR;5'UTR;5'UTR;5'UTR;5'UTR;5'UTR	Island
cg08609270	0.00149886	0.186916	0.514468	0.222044	0.0301399	0.00390795	0.0632792	0.855131	0	0.0281748	0.0992617	0.949593	0.318427	0.973015	0.959134	0.906274	0.948293	0.0413406	0.059368	0.021462	0.0257899	0.05631	0.294423	0.257689	0.0015984	0.023587	0.0168201	0.208598	0.842456	-0.633858	chrX	144903125	144903126	0.0637182	0.0408541	0.0228641	#N/A	G2	#N/A	#N/A	de novo methylation OSLN	SLITRK2;SLITRK2;SLITRK2;SLITRK2;SLITRK2;SLITRK2;SLITRK2;SLITRK2;SLITRK2;SLITRK2;SLITRK2;SLITRK2;SLITRK2;SLITRK2	NM_001144007;NM_001144010;NM_001144009;NM_001144006;NM_001144008;NM_001144007;NM_001144008;NM_001144003;NM_032539;NM_001144010;NM_001144009;NM_001144005;NM_001144006;NM_001144004	1stExon;1stExon;5'UTR;5'UTR;1stExon;5'UTR;5'UTR;5'UTR;5'UTR;5'UTR;1stExon;5'UTR;1stExon;5'UTR	Island
cg18701656	0.0846522	0.011577	0.401799	0.268226	0.0449976	0.0507191	0.105557	0.725777	0.0329591	0.0577876	0.0927307	0.883422	0.43039	0.89911	0.855463	0.84841	0.847546	0.0602319	0.115212	0.121407	0.0395319	0.0730323	0.238001	0.179367	0.000799201	0.0166161	0.0118126	0.191807	0.794057	-0.60225	chrX	144898803	144898804	0.0752591	0.081883	-0.00662387	#N/A	G2	#N/A	#N/A	de novo methylation OSLN	SLITRK2;SLITRK2;SLITRK2;SLITRK2	NM_001144004;NM_001144003;NM_032539;NM_001144005	TSS1500;TSS1500;TSS1500;TSS1500	N_Shore	C-DMR		T-DMR
cg25125622	0.100548	0	0.487912	0.217695	0.113824	0.162643	0.203442	0.264564	0.0232292	0.141315	0.253558	0.853674	0.343674	0.89553	0.873517	0.844655	0.805205	0.0296659	0.10491	0.124058	0.0779239	0.119768	0.146486	0.210732	0.000799201	0.0170464	0.0118126	0.174873	0.769376	-0.594503	chrX	144900458	144900459	0.197437	0.0912653	0.106171	#N/A	G2	#N/A	#N/A	de novo methylation OSLN	SLITRK2;SLITRK2;SLITRK2;SLITRK2	NM_032539;NM_001144003;NM_001144005;NM_001144004	5'UTR;5'UTR;5'UTR;5'UTR	S_Shore
cg19997062	0.00887442	0.00434911	0.331377	0.180721	0.0159752	0.00835448	0.060286	0.855717	0.00586777	0.0259265	0.0138903	0.882448	0.180696	0.879312	0.922843	0.698834	0.894058	0.0889714	0.0851357	0.0262458	0.0432936	0.0405583	0.282448	0.286819	0.0047952	0.0385687	0.0302958	0.163502	0.743032	-0.57953	chrX	144900177	144900178	0.0199084	0.056841	-0.0369326	#N/A	G2	#N/A	#N/A	de novo methylation OSLN	SLITRK2;SLITRK2;SLITRK2;SLITRK2	NM_032539;NM_001144003;NM_001144005;NM_001144004	5'UTR;5'UTR;5'UTR;5'UTR	Island
cg10016783	0.108399	0.290318	0.517522	0.37725	0.083431	0.0808005	0.0414703	0.729646	0.0359713	0.0402752	0.0786221	0.908725	0.503549	0.888587	0.876486	0.870408	0.930245	0.146696	0.20335	0.188905	0.0999929	0.146687	0.246257	0.161271	0.0015984	0.0233053	0.0168201	0.251645	0.829666	-0.578021	chrX	144898901	144898902	0.0594487	0.157126	-0.0976775	#N/A	G2	#N/A	#N/A	de novo methylation OSLN	SLITRK2;SLITRK2;SLITRK2;SLITRK2	NM_001144004;NM_001144003;NM_032539;NM_001144005	TSS1500;TSS1500;TSS1500;TSS1500	N_Shore	C-DMR
cg18337321	0.0653376	0.0648883	0.486316	0.388849	0.0959856	0.133436	0.133997	0.698877	0.0421891	0.170801	0.136335	0.848646	0.449004	0.903813	0.866546	0.838283	0.889267	0.113948	0.181421	0.17585	0.117562	0.152426	0.233653	0.173321	0.0015984	0.0225422	0.0168201	0.234431	0.79926	-0.564829	chrX	144899069	144899070	0.153568	0.148241	0.00532692	#N/A	G2	#N/A	#N/A	de novo methylation OSLN	SLITRK2;SLITRK2;SLITRK2;SLITRK2	NM_001144004;NM_001144003;NM_032539;NM_001144005	TSS1500;TSS1500;TSS1500;TSS1500	N_Shore
cg04642759	0.0912467	0.0299447	0.423427	0.278556	0.155634	0.0521223	0.112519	0.87538	0.0549128	0.120462	0.0944847	0.884319	0.368347	0.919822	0.897024	0.852416	0.838492	0.0693347	0.0786106	0.0894761	0.0798831	0.0804109	0.273219	0.21032	0.0047952	0.0382314	0.0302958	0.230416	0.793403	-0.562987	chrX	144898689	144898690	0.107473	0.0795431	0.0279304	#N/A	G2	#N/A	#N/A	de novo methylation OSLN	SLITRK2;SLITRK2;SLITRK2;SLITRK2	NM_001144004;NM_001144003;NM_032539;NM_001144005	TSS1500;TSS1500;TSS1500;TSS1500	N_Shore	C-DMR		T-DMR
cg03020597	0.0351275	0.0433256	0.310575	0.194002	0.0569816	0.0455301	0.0419844	0.580964	0.0331174	0.076018	0.0486381	0.825292	0.318168	0.861031	0.795338	0.720538	0.746588	0.0630431	0.0848444	0.0961444	0.0679019	0.0830067	0.188053	0.199178	0.000799201	0.0167345	0.0118126	0.149067	0.711159	-0.562092	chrX	144898810	144898811	0.062328	0.0789881	-0.0166601	#N/A	G2	#N/A	#N/A	de novo methylation OSLN	SLITRK2;SLITRK2;SLITRK2;SLITRK2	NM_001144004;NM_001144003;NM_032539;NM_001144005	TSS1500;TSS1500;TSS1500;TSS1500	N_Shore	C-DMR
cg14533133	0.0658332	0.0711519	0.38982	0.162456	0.0920808	0.157291	0.110016	0.68771	0.0367318	0.0992708	0.142229	0.846848	0.347905	0.874655	0.839721	0.76885	0.832614	0.110555	0.129188	0.135648	0.127174	0.125139	0.211556	0.200903	0.0015984	0.0220443	0.0168201	0.19701	0.751765	-0.554755	chrX	144902897	144902898	0.12075	0.125541	-0.00479071	#N/A	G2	#N/A	#N/A	de novo methylation OSLN	SLITRK2;SLITRK2;SLITRK2;SLITRK2;SLITRK2;SLITRK2;SLITRK2;SLITRK2;SLITRK2	NM_001144009;NM_001144010;NM_001144008;NM_001144006;NM_001144003;NM_032539;NM_001144005;NM_001144007;NM_001144004	TSS200;TSS200;TSS200;TSS200;5'UTR;5'UTR;5'UTR;TSS200;5'UTR	N_Shore
cg18112785	0.0749257	0.20218	0.456965	0.182269	0.0888372	0.0398125	0.0957449	0.732662	0.0591876	0.0389566	0.0537136	0.828146	0.278406	0.84107	0.911172	0.786883	0.846536	0.057028	0.063605	0.0473689	0.0705939	0.0590381	0.232509	0.233858	0.0015984	0.022679	0.0168201	0.214732	0.748702	-0.53397	chrX	144903000	144903001	0.0463351	0.0595268	-0.0131917	#N/A	G2	#N/A	#N/A	de novo methylation OSLN	SLITRK2;SLITRK2;SLITRK2;SLITRK2;SLITRK2;SLITRK2;SLITRK2;SLITRK2;SLITRK2	NM_001144009;NM_001144010;NM_001144008;NM_001144006;NM_001144003;NM_032539;NM_001144005;NM_001144007;NM_001144004	TSS200;TSS200;TSS200;TSS200;5'UTR;5'UTR;5'UTR;TSS200;5'UTR	Island
cg23897336	0.132779	0.100557	0.451532	0.216186	0.162514	0.113024	0.0880415	0.636287	0	0.16972	0.140926	0.778554	0.379668	0.794936	0.900743	0.735214	0.818014	0.134519	0.0979355	0.159103	0.109609	0	0.202687	0.18227	0.0015984	0.0236099	0.0168201	0.211213	0.734522	-0.523308	chrX	144900532	144900533	0.155323	0.100233	0.0550895	#N/A	G2	#N/A	#N/A	de novo methylation OSLN	SLITRK2;SLITRK2;SLITRK2;SLITRK2	NM_032539;NM_001144003;NM_001144005;NM_001144004	5'UTR;5'UTR;5'UTR;5'UTR	S_Shore
cg12914043	0.00970582	0.00197789	0.239743	0.220897	0.00868402	0.00743925	0.00759478	0.381731	0.00148723	0.0271941	0.0148523	0.767223	0.189557	0.808355	0.770327	0.423657	0.737127	0.0151094	0.0106435	0.0188245	0.0026731	0.0048412	0.144213	0.251876	0.0027972	0.0293866	0.0225641	0.0976955	0.616041	-0.518346	chrX	144899415	144899416	0.0210232	0.0104184	0.0106049	#N/A	G2	#N/A	#N/A	de novo methylation OSLN	SLITRK2;SLITRK2;SLITRK2;SLITRK2;SLITRK2;SLITRK2;SLITRK2;SLITRK2	NM_032539;NM_001144003;NM_032539;NM_001144003;NM_001144005;NM_001144005;NM_001144004;NM_001144004	1stExon;1stExon;5'UTR;5'UTR;1stExon;5'UTR;1stExon;5'UTR	Island
cg08100618	0.0135769	0.0237617	0.0894392	0.0283069	0.209897	0.00267867	0.00755478	0.00473168	0.0158379	0.0276504	0.0620199	0.966626	0.0344436	0.528213	0.674683	0.174678	0.86446	0.121897	0.155881	0.0506267	0.080063	0.0938464	0.0675822	0.372722	0.0027972	0.0293358	0.0225641	0.0439761	0.540517	-0.496541	chrX	125686801	125686802	0.0448352	0.100463	-0.0556276	#N/A	G2	#N/A	#N/A	de novo methylation OSLN	DCAF12L1;DCAF12L1	NM_178470;NM_178470	1stExon;5'UTR	Island
cg10448608	0.262589	0.1345	0.636191	0.379377	0.18355	0.263638	0.217547	0.807838	0.143297	0.0873988	0.18613	0.830437	0.54817	0.859098	0.853351	0.887369	0.856276	0.142222	0.20947	0.1659	0.153263	0.192551	0.23459	0.127502	0.0015984	0.0220043	0.0168201	0.336503	0.805783	-0.46928	chrX	144903748	144903749	0.136764	0.172681	-0.0359169	#N/A	G2	#N/A	#N/A	de novo methylation OSLN	SLITRK2;SLITRK2;SLITRK2;SLITRK2;SLITRK2;SLITRK2;SLITRK2;SLITRK2;SLITRK2	NM_001144006;NM_001144009;NM_001144007;NM_001144008;NM_001144003;NM_032539;NM_001144010;NM_001144005;NM_001144004	5'UTR;5'UTR;5'UTR;5'UTR;5'UTR;5'UTR;5'UTR;5'UTR;5'UTR	Island			T-DMR
cg23106251	0.0448894	0.0497602	0.324357	0.244672	0.162169	0.0596602	0.0460057	0.679973	0.0487056	0.115374	0.116774	0.687864	0.23862	0.755046	0.787541	0.50566	0.696803	0.136615	0.143282	0.102363	0.106513	0.114425	0.212139	0.207337	0.0047952	0.0379899	0.0302958	0.184466	0.611922	-0.427457	chrX	144900190	144900191	0.116074	0.120639	-0.00456568	#N/A	G2	#N/A	#N/A	de novo methylation OSLN	SLITRK2;SLITRK2;SLITRK2;SLITRK2	NM_032539;NM_001144003;NM_001144005;NM_001144004	5'UTR;5'UTR;5'UTR;5'UTR	Island
cg02261899	0	0.105242	0.0415441	0.00893525	0.0190996	0.043314	0.0149319	0	0	0.0674807	0.0348904	0.910383	0.0754121	0.316221	0.45411	0.0988907	0.761166	0.0555738	0.0646048	0.0301977	0.0185666	0.0413114	0.0341136	0.343253	0.0015984	0.0235857	0.0168201	0.0258963	0.436031	-0.410134	chrX	125686940	125686941	0.0511855	0.0420509	0.00913467	#N/A	G2	#N/A	#N/A	de novo methylation OSLN	DCAF12L1	NM_178470	TSS200	Island
cg01776229	0.150565	0.0410945	0.0756202	0.0571288	0.0408712	0.0698975	0.0577183	0.0408904	0.0428272	0.177765	0.0978993	0.412856	0.0785567	0.510722	0.178542	0.853211	0.733988	0.140593	0.193639	0.0902719	0.137021	0.121623	0.0349854	0.303047	0.000799201	0.0165909	0.0118126	0.0640681	0.461313	-0.397245	chrX	82764385	82764386	0.137832	0.13663	0.00120269	#N/A	G2	#N/A	#N/A	de novo methylation OSLN	POU3F4	NM_000307	1stExon	Island
cg26968501	0.0377579	0.00966612	0.011671	0.0285	0.0297721	0.0657161	0.0497085	0.0204962	0.0217918	0.0386586	0.0732225	0.385279	0.0232344	0.491829	0.214441	0.762294	0.609149	0.0468235	0.0405677	0.0393274	0.0632109	0.0647799	0.0181342	0.267879	0.00759241	0.0475934	0.0388127	0.0305644	0.414371	-0.383807	chrX	82765734	82765735	0.0559405	0.0509419	0.00499865	#N/A	G2	#N/A	#N/A	de novo methylation OSLN	0	0	0	Island
cg12842316	0.0840952	0.0426036	0.4183	0.0886805	0.0347143	0.071982	0.0996009	0.0106648	0.0614296	0.180506	0.105386	0.678658	0.116983	0.643322	0.584772	0.0736809	0.67511	0.126216	0.149791	0.0908896	0.123477	0.135826	0.122214	0.286404	0.00759241	0.0475639	0.0388127	0.101341	0.462088	-0.360747	chrX	142723457	142723458	0.142946	0.12524	0.0177061	#N/A	G2	#N/A	#N/A	de novo methylation OSLN	SLITRK4	NM_173078	TSS1500	S_Shore
cg16708895	0.267745	0.466276	0.532803	0.391765	0.261459	0.297195	0.270235	0.658991	0.242669	0.155584	0.20065	0.763008	0.482897	0.813286	0.78089	0.708524	0.755591	0.15615	0.17939	0.256705	0.206712	0.191352	0.147088	0.119862	0.0015984	0.0209147	0.0168201	0.376571	0.717366	-0.340795	chrX	144898249	144898250	0.178117	0.198062	-0.0199448	#N/A	G2	#N/A	#N/A	de novo methylation OSLN	SLITRK2;SLITRK2;SLITRK2;SLITRK2	NM_001144004;NM_001144003;NM_032539;NM_001144005	TSS1500;TSS1500;TSS1500;TSS1500	N_Shore	C-DMR
cg20214004	0.0773706	0.100899	0.144162	0.179097	0.0930443	0.145082	0.142897	0.0656561	0.141984	0.103797	0.128556	0.788615	0.146223	0.374502	0.396895	0.181803	0.620892	0.110651	0.177677	0.103908	0.082687	0.0965888	0.0380186	0.249203	0.000799201	0.0156545	0.0118126	0.121132	0.418155	-0.297023	chrX	125686980	125686981	0.116176	0.114302	0.00187401	#N/A	G2	#N/A	#N/A	de novo methylation OSLN	DCAF12L1	NM_178470	TSS200	S_Shore
cg15375586	0.0553313	0.0362006	0.050818	0.0573739	0.0424761	0.0887424	0.042648	0.0577011	0.0231285	0.092922	0.146793	0.20534	0.054517	0.0782283	0.541296	0.677418	0.484113	0.0937338	0.0934742	0.0791019	0.0917354	0.0738474	0.0182508	0.26203	0.00759241	0.0474476	0.0388127	0.0504911	0.340152	-0.289661	chrX	79277933	79277934	0.119858	0.0863785	0.0334792	#N/A	G2	#N/A	#N/A	de novo methylation OSLN	TBX22;TBX22;TBX22	NM_001109878;NM_001109879;NM_016954	Body;5'UTR;1stExon	0
cg27309655	0.0114227	0.0051542	0.0780206	0.0153198	0.016363	0.0103547	0.00751329	0.0644351	0.00592667	0.0615426	0.0313488	0.738976	0.0227078	0.207636	0.0346192	0.146076	0.372128	0.090774	0.272024	0.0513677	0.0436846	0.134451	0.0273511	0.270029	0.0047952	0.0384782	0.0302958	0.0238345	0.253691	-0.229856	chrX	125300082	125300083	0.0464457	0.11846	-0.0720145	#N/A	G2	#N/A	#N/A	de novo methylation OSLN	DCAF12L2	NM_001013628	TSS200	Island
cg06131666	0.309824	0.414824	0.455593	0.50096	0.662144	0.5599	0.596773	0.628896	0.642493	0.0140105	0.0724573	0.392157	0.387692	0.251761	0.199575	0.377993	0.365157	0.118704	0.179415	0.189822	0.151276	0.141364	0.119044	0.0822894	0.0047952	0.0356265	0.0302958	0.530156	0.329056	0.2011	chrX	18373515	18373516	0.0432339	0.156116	-0.112882	#N/A	G2	#N/A	#N/A	de novo methylation OSKM	SCML2	NM_006089	TSS1500	S_Shore
cg17107246	0.0196864	0.484393	0	0.380467	0.225091	0	0.0855176	0	0.167081	0	0.934743	0.925711	0.915539	0.920823	0.896193	0.892305	0.900135	0.79466	0.614839	0.861004	0.818228	0.837023	0.1801	0.0140095	0.0003996	0.0247026	0.00853651	0.15136	0.908451	-0.757091	chr1	108735549	108735550	0.467371	0.785151	-0.317779	#N/A	#N/A	G3	#N/A	Failure to methylate OSKM	SLC25A24;SLC25A24	NM_213651;NM_013386	TSS200;Body	S_Shore
cg27433479	0.0376402	0.243914	0.140894	0.0525769	0.142345	0.267713	0	0.210575	0.211424	0.120648	0.835105	0.901224	0.87052	0.918427	0.888061	0.936068	0.889657	0.825018	0.858342	0.858392	0.781418	0.809368	0.0966122	0.0234862	0.0003996	0.0423091	0.00853651	0.145231	0.90066	-0.755428	chr1	1687481	1687482	0.477876	0.826508	-0.348631	#N/A	#N/A	G3	#N/A	Failure to methylate OSKM	NADK	NM_023018	Body	S_Shore
cg17025908	0.174578	0	0.235203	0.157825	0.337015	0.362064	0.306886	0.316936	0.383324	0.13552	0.92076	0.875536	0.938114	0.910372	0.916261	0.883968	0.916075	0.862432	0.899946	0.894739	0.880018	0.841116	0.123725	0.0230977	0.0003996	0.049856	0.00853651	0.252648	0.906721	-0.654073	chr1	19291857	19291858	0.52814	0.87565	-0.34751	#N/A	#N/A	G3	#N/A	Failure to methylate OSKM	0	0	0	0
cg09134876	0.0987637	0.116451	0.198774	0.21121	0.138361	0.149374	0.129879	0.13252	0.139577	0.0832319	0.395043	0.791622	0.807991	0.824667	0.795851	0.764212	0.767913	0.785779	0.791344	0.809248	0.778197	0.769348	0.0365622	0.0231954	0.0003996	0.0458408	0.00853651	0.146101	0.792043	-0.645942	chr1	53600889	53600890	0.239137	0.786783	-0.547646	#N/A	#N/A	G3	#N/A	Failure to methylate OSKM	SLC1A7	NM_006671	Body	0
cg01195628	0.243542	0.2399	0.211794	0.177449	0.199327	0.231191	0.207355	0.222865	0.217908	0.211629	0.821854	0.778672	0.783206	0.798773	0.773596	0.779399	0.771548	0.715453	0.750754	0.746125	0.746948	0.722911	0.0208024	0.00972401	0.0003996	0.0417275	0.00853651	0.216815	0.780866	-0.564051	chr1	228462708	228462709	0.516741	0.736438	-0.219697	#N/A	#N/A	G3	#N/A	Failure to methylate OSKM	OBSCN;OBSCN	NM_052843;NM_001098623	Body;Body	N_Shore
cg06959448	0.306044	0.422155	0.139497	0.243047	0.305445	0.251616	0.285275	0.0497591	0.210459	0.249713	0.0366273	0.792883	0.802418	0.798833	0.771636	0.716145	0.75996	0.670209	0.717853	0.779408	0.733871	0.713942	0.106577	0.0326498	0.0003996	0.0367713	0.00853651	0.245922	0.773646	-0.527724	chr1	224753137	224753138	0.14317	0.723057	-0.579887	#N/A	#N/A	G3	#N/A	Failure to methylate OSKM	0	0	0	0
cg14016055	0.436659	0.422908	0.488563	0.42534	0.357366	0.423702	0.409591	0.271143	0.444471	0.370593	0.595932	0.874221	0.887148	0.896591	0.88933	0.879655	0.877633	0.769609	0.775187	0.827122	0.789085	0.771998	0.0619485	0.00838869	0.0003996	0.0253737	0.00853651	0.40886	0.884096	-0.475236	chr1	30511748	30511749	0.483263	0.7866	-0.303338	#N/A	#N/A	G3	#N/A	Failure to methylate OSKM	0	0	0	0
cg17039022	0.377931	0.360349	0.603276	0.422823	0.429752	0.422977	0.634931	0	0.421863	0.317888	0.67183	0.805916	0.833982	0.80027	0.873123	0.7257	0.903101	0.744652	0.841824	0.868258	0.810472	0.455665	0.180409	0.0621644	0.0003996	0.0349486	0.00853651	0.408211	0.823682	-0.415471	chr1	203595145	203595146	0.494859	0.744174	-0.249315	#N/A	#N/A	G3	#N/A	Failure to methylate OSKM	ATP2B4;ATP2B4	NM_001001396;NM_001684	TSS1500;TSS1500	N_Shelf
cg21584846	0.432199	0.450618	0.40607	0.50077	0.468468	0.409013	0.436896	0.329364	0.488299	0.0800732	0.0575757	0.837405	0.824882	0.87013	0.811259	0.795662	0.83091	0.736872	0.731026	0.814146	0.77463	0.744218	0.0514882	0.0253246	0.0003996	0.0237989	0.00853651	0.435744	0.828375	-0.39263	chr1	115972057	115972058	0.0688244	0.760178	-0.691354	#N/A	#N/A	G3	#N/A	Failure to methylate OSKM	0	0	0	0
cg24664855	0.511818	0.392873	0.462984	0.51094	0.530566	0.512886	0.497532	0.428664	0.555594	0.0400408	0.0729378	0.869245	0.856112	0.904242	0.859762	0.8455	0.854722	0.725368	0.749044	0.831503	0.793167	0.765032	0.0516777	0.0207376	0.0003996	0.0263526	0.00853651	0.489317	0.864931	-0.375613	chr1	161676266	161676267	0.0564893	0.772823	-0.716333	#N/A	#N/A	G3	#N/A	Failure to methylate OSKM	FCRLA	NM_032738	TSS1500	0
cg06355720	0.482043	0.491927	0.478921	0.469792	0.466123	0.429672	0.436329	0.675593	0.456478	0.40785	0.525033	0.877125	0.853872	0.841503	0.841266	0.852018	0.849551	0.721034	0.755172	0.784417	0.742262	0.462706	0.0734826	0.0131477	0.0003996	0.0220598	0.00853651	0.487431	0.852556	-0.365125	chr1	153333350	153333351	0.466441	0.693118	-0.226677	#N/A	#N/A	G3	#N/A	Failure to methylate OSKM	S100A9	NM_002965	3'UTR	0
cg17096979	0.631621	0.451163	0.521256	0.501061	0.639692	0.555857	0.603343	0.530929	0.553702	0.47187	0.630442	0.896388	0.887832	0.888548	0.9149	0.88851	0.877862	0.710549	0.778769	0.810777	0.766788	0.741332	0.0620363	0.0125247	0.0003996	0.0205383	0.00853651	0.554292	0.89234	-0.338048	chr1	230881857	230881858	0.551156	0.761643	-0.210487	#N/A	#N/A	G3	#N/A	Failure to methylate OSKM	CAPN9;CAPN9	NM_006615;NM_016452	TSS1500;TSS1500	0
cg04137323	0.837952	0.248771	0.472961	0.703866	0.658494	0.777747	0.392281	0	0.519173	0.287994	0	0.900351	0.719831	0.892393	0.749799	0.879004	0.864351	0.742799	0.859726	0.899392	0.813615	0.896738	0.269833	0.078591	0.0047952	0.0382771	0.0302958	0.512361	0.834288	-0.321928	chr1	153854324	153854325	0.143997	0.842454	-0.698457	#N/A	#N/A	G3	#N/A	Failure to methylate OSKM	GATAD2B	NM_020699	5'UTR	0
cg10626316	0.719755	0.48486	0.586518	0.516379	0.685942	0.828	0.4256	0.478599	0.371323	0.614422	0.695461	0.958726	0.655824	0.918883	0.931025	0.933343	0.894178	0.817667	0.847056	0.85974	0.911474	0.890087	0.150577	0.112775	0.0027972	0.0259733	0.0225641	0.566331	0.881996	-0.315666	chr1	7408793	7408794	0.654942	0.865205	-0.210263	#N/A	#N/A	G3	#N/A	Failure to methylate OSKM	CAMTA1	NM_015215	Body	0
cg16653138	0.594814	0.424901	0.473605	0.478779	0.664399	0.577713	0.394651	0.600958	0.321476	0.0096035	0.00946714	0.836702	0.568667	0.848524	0.820378	0.899075	0.933022	0.633074	0.638217	0.752444	0.734903	0.666732	0.112858	0.12904	0.0047952	0.0372719	0.0302958	0.503477	0.817728	-0.314251	chr1	2005180	2005181	0.00953532	0.685074	-0.675539	#N/A	#N/A	G3	#N/A	Failure to methylate OSKM	PRKCZ;PRKCZ;PRKCZ	NM_001033581;NM_002744;NM_001033581	1stExon;Body;5'UTR	Island
cg26659797	0.528149	0.600007	0.509387	0.516619	0.622755	0.638602	0.592849	0.500783	0.562361	0.276005	0.192175	0.876984	0.824642	0.866643	0.906121	0.863308	0.87733	0.727251	0.76295	0.794691	0.742909	0.712271	0.0520289	0.0265197	0.0003996	0.0189139	0.00853651	0.563501	0.869171	-0.30567	chr1	172437907	172437908	0.23409	0.748015	-0.513924	#N/A	#N/A	G3	#N/A	Failure to methylate OSKM	C1orf105	NM_139240	3'UTR	0
cg04934305	0.449211	0.374015	0.453197	0.449869	0.448381	0.429293	0.423292	0.481493	0.423671	0.278321	0.226659	0.751803	0.735689	0.750375	0.724486	0.733952	0.728834	0.59322	0.670201	0.438097	0.665675	0.639534	0.0297452	0.0112308	0.0003996	0.026201	0.00853651	0.436936	0.737523	-0.300587	chr1	17421315	17421316	0.25249	0.601345	-0.348855	#N/A	#N/A	G3	#N/A	Failure to methylate OSKM	PADI2	NM_007365	Body	0
cg18235051	0.519174	0.281567	0.365989	0.46227	0.36452	0.428565	0.51743	0.653017	0.363002	0.344759	0.423884	0.790895	0.814031	0.725438	0.785918	0.630354	0.676723	0.680753	0.642893	0.750145	0.769697	0.698655	0.112065	0.0726243	0.000799201	0.0145917	0.0118126	0.439504	0.737226	-0.297723	chr1	2801984	2801985	0.384321	0.708428	-0.324107	#N/A	#N/A	G3	#N/A	Failure to methylate OSKM	0	0	0	0
cg27183036	0.631833	0.671467	0.656238	0.602808	0.619211	0.537764	0.61471	0.792336	0.567774	0.522287	0.348238	0.945904	0.921496	0.939009	0.892673	0.940428	0.937174	0.762421	0.840003	0.832182	0.816323	0.809433	0.0726021	0.0197892	0.0003996	0.0175473	0.00853651	0.632682	0.929447	-0.296765	chr1	233636022	233636023	0.435262	0.812073	-0.37681	#N/A	#N/A	G3	#N/A	Failure to methylate OSKM	0	0	0	0
cg13387826	0.598126	0.53928	0.552261	0.556362	0.626716	0.589525	0.519947	0.54196	0.509276	0.294941	0.231434	0.935334	0.569901	0.835533	0.959371	0.958682	0.87206	0.674841	0.667095	0.733979	0.747671	0.697726	0.0383677	0.148356	0.0027972	0.0263763	0.0225641	0.559273	0.855147	-0.295874	chr1	2005260	2005261	0.263188	0.704262	-0.441075	#N/A	#N/A	G3	#N/A	Failure to methylate OSKM	PRKCZ;PRKCZ;PRKCZ	NM_001033581;NM_002744;NM_001033581	1stExon;Body;5'UTR	Island
cg20433858	0.346111	0.152583	0.296441	0.306526	0.403025	0.411309	0.269597	0.297869	0.152109	0.233655	0.290976	0.474533	0.619223	0.640948	0.670889	0.636985	0.455886	0.721583	0.573534	0.778497	0.59952	0.522742	0.0930432	0.0929859	0.0003996	0.0454216	0.00853651	0.292841	0.583078	-0.290236	chr1	248101009	248101010	0.262315	0.639175	-0.37686	#N/A	#N/A	G3	#N/A	Failure to methylate OSKM	OR2L13	NM_175911	5'UTR	S_Shore
cg10987624	0.661956	0.43693	0.549833	0.464107	0.634981	0.725668	0.503854	0.412441	0.445082	0.344146	0.176336	0.82793	0.643422	0.929222	0.817115	0.814022	0.927704	0.76365	0.790068	0.840722	0.830318	0.829606	0.112563	0.104458	0.0015984	0.023573	0.0168201	0.537206	0.826569	-0.289363	chr1	182995719	182995720	0.260241	0.810873	-0.550631	#N/A	#N/A	G3	#N/A	Failure to methylate OSKM	LAMC1	NM_002293	Body	S_Shelf
cg09127314	0.371619	0.3862	0.458615	0.449663	0.546556	0.377259	0.404678	0.359717	0.433795	0.303019	0.500351	0.715265	0.78935	0.741628	0.583953	0.696785	0.686515	0.675993	0.670705	0.607625	0.715268	0.632458	0.0588952	0.0686704	0.0003996	0.02486	0.00853651	0.4209	0.702249	-0.281349	chr1	152161683	152161684	0.401685	0.66041	-0.258725	#N/A	#N/A	G3	#N/A	Failure to methylate OSKM	0	0	0	Island
cg03773198	0.560631	0.656741	0.398836	0.392259	0.67097	0.602737	0.339415	0.353997	0.265584	0.15276	0.0906804	0.795619	0.548433	0.864582	0.747389	0.753851	0.787961	0.759218	0.740722	0.835168	0.776041	0.818545	0.151857	0.107053	0.0047952	0.035458	0.0302958	0.471241	0.749639	-0.278398	chr1	15653410	15653411	0.12172	0.785939	-0.664218	#N/A	#N/A	G3	#N/A	Failure to methylate OSKM	FHAD1	NM_052929	Body	0
cg13441524	0.422847	0.481272	0.412137	0.399527	0.346775	0.400744	0.528373	0.415268	0.427101	0.0575606	0.0575339	0.696934	0.7127	0.699698	0.723953	0.686655	0.695952	0.408566	0.626962	0.630375	0.435462	0.57412	0.0518036	0.0133934	0.0003996	0.031233	0.00853651	0.426005	0.702649	-0.276644	chr1	1660110	1660111	0.0575472	0.535097	-0.47755	#N/A	#N/A	G3	#N/A	Failure to methylate OSKM	0	0	0	S_Shelf
cg13115222	0.550185	0.630451	0.53218	0.495981	0.443471	0.650371	0.577132	0.652443	0.662277	0.272491	0.667302	0.84127	0.873159	0.855076	0.858605	0.85966	0.832825	0.705454	0.804865	0.791643	0.740918	0.73488	0.0777222	0.0143527	0.0003996	0.0196696	0.00853651	0.577166	0.853433	-0.276267	chr1	203670963	203670964	0.469896	0.755552	-0.285656	#N/A	#N/A	G3	#N/A	Failure to methylate OSKM	ATP2B4;ATP2B4	NM_001001396;NM_001684	Body;Body	0
cg02030141	0.751516	0.276595	0.523846	0.555277	0.403733	0.561651	0.274147	0.699015	0.440127	0.441276	0.085337	0.77834	0.629315	0.78639	0.80341	0.808964	0.802761	0.725269	0.777856	0.776265	0.758488	0.76031	0.167348	0.0690196	0.0015984	0.0205673	0.0168201	0.498434	0.768197	-0.269762	chr1	51124256	51124257	0.263307	0.759638	-0.496331	#N/A	#N/A	G3	#N/A	Failure to methylate OSKM	FAF1	NM_007051	Body	0
cg14022778	0.615	0.648138	0.484539	0.420434	0.56218	0.579975	0.49007	0.529174	0.312724	0.235973	0.140293	0.827374	0.56617	0.813089	0.780398	0.811775	0.831716	0.696881	0.687256	0.7649	0.739111	0.721021	0.103547	0.102312	0.0027972	0.0260955	0.0225641	0.515804	0.771754	-0.25595	chr1	15653601	15653602	0.188133	0.721834	-0.533701	#N/A	#N/A	G3	#N/A	Failure to methylate OSKM	FHAD1	NM_052929	Body	0
cg23631759	0.784092	0.493652	0.552639	0.407228	0.825379	0.689791	0.298102	0.455473	0.411709	0.175408	0.160381	0.875007	0.562425	0.82724	0.812041	0.801073	0.870413	0.636013	0.706425	0.770292	0.684448	0.703065	0.18205	0.116161	0.00759241	0.045275	0.0388127	0.546452	0.791366	-0.244915	chr1	3143682	3143683	0.167895	0.700048	-0.532154	#N/A	#N/A	G3	#N/A	Failure to methylate OSKM	PRDM16;PRDM16	NM_022114;NM_199454	Body;Body	0
cg26864766	0.385661	0.29969	0.378757	0.42674	0.333129	0.390089	0.478282	0.341925	0.398503	0.055896	0.0866055	0.648164	0.543144	0.66769	0.65574	0.602527	0.634461	0.635455	0.45263	0.691879	0.674809	0.621623	0.0529149	0.0460401	0.0003996	0.0443165	0.00853651	0.38142	0.625288	-0.243868	chr1	39857950	39857951	0.0712507	0.615279	-0.544029	#N/A	#N/A	G3	#N/A	Failure to methylate OSKM	MACF1;MACF1	NM_012090;NM_033044	Body;Body	0
cg13149890	0.40416	0.308387	0.360135	0.374242	0.334725	0.362026	0.356105	0.396448	0.351941	0.208598	0.222229	0.619862	0.569052	0.644546	0.583827	0.592192	0.588799	0.617011	0.659075	0.412182	0.677121	0.665355	0.0292852	0.0275104	0.0003996	0.0287666	0.00853651	0.360908	0.599713	-0.238805	chr1	160084398	160084399	0.215414	0.606149	-0.390735	#N/A	#N/A	G3	#N/A	Failure to methylate OSKM	ATP1A2	NM_000702	TSS1500	0
cg08106279	0.644405	0.579292	0.437409	0.4029	0.629866	0.694952	0.381651	0.423834	0.418105	0.569815	0.473304	0.784131	0.591482	0.822934	0.764629	0.772854	0.757058	0.764885	0.784733	0.831554	0.799794	0.784203	0.122713	0.0804865	0.0027972	0.0263817	0.0225641	0.512491	0.748848	-0.236358	chr1	2060014	2060015	0.52156	0.793034	-0.271474	#N/A	#N/A	G3	#N/A	Failure to methylate OSKM	PRKCZ;PRKCZ;PRKCZ	NM_001033582;NM_002744;NM_001033581	5'UTR;Body;5'UTR	N_Shelf
cg16926809	0.557507	0.643382	0.550558	0.428266	0.670906	0.630365	0.484903	0.460261	0.377646	0.363807	0.355382	0.797373	0.55693	0.783203	0.785768	0.828093	0.828126	0.565562	0.555836	0.631568	0.556006	0.654914	0.102649	0.103006	0.0047952	0.0355637	0.0302958	0.533755	0.763249	-0.229494	chr1	10732464	10732465	0.359594	0.592777	-0.233183	#N/A	#N/A	G3	#N/A	Failure to methylate OSKM	CASZ1;CASZ1	NM_017766;NM_001079843	Body;Body	0
cg26020878	0.701355	0.309215	0.447832	0.516367	0.683981	0.61427	0.690329	0.505806	0.334923	0.490083	0.218155	0.780947	0.564493	0.858243	0.730394	0.751018	0.873545	0.614545	0.735143	0.704592	0.639787	0.60919	0.150031	0.111501	0.0047952	0.0359547	0.0302958	0.533787	0.759773	-0.225987	chr1	172352681	172352682	0.354119	0.660652	-0.306533	#N/A	#N/A	G3	#N/A	Failure to methylate OSKM	DNM3;DNM3	NM_015569;NM_001136127	Body;Body	0
cg14098223	0.653783	0.346549	0.493379	0.528069	0.729169	0.667514	0.479173	0.321487	0.509315	0.0975406	0.0614778	0.763627	0.612372	0.814167	0.772621	0.77722	0.758432	0.743084	0.726574	0.807933	0.776411	0.74043	0.139282	0.0700969	0.0027972	0.0273778	0.0225641	0.525382	0.74974	-0.224358	chr1	2262333	2262334	0.0795092	0.758886	-0.679377	#N/A	#N/A	G3	#N/A	Failure to methylate OSKM	MORN1	NM_024848	Body	N_Shelf
cg04212235	0.708371	0.609981	0.736023	0.70308	0.606214	0.685133	0.734517	0.689224	0.711853	0.374667	0.922061	0.870358	0.91779	0.928977	0.906391	0.901622	0.936262	0.889813	0.903859	0.878542	0.855155	0.888596	0.0480373	0.0235153	0.0003996	0.0162892	0.00853651	0.687155	0.910233	-0.223078	chr1	150293070	150293071	0.648364	0.883193	-0.234829	#N/A	#N/A	G3	#N/A	Failure to methylate OSKM	PRPF3	NM_004698	TSS1500	N_Shore
cg15897635	0.529824	0.115026	0.571267	0.498894	0.337345	0.460596	0.515984	0.324407	0.680031	0.422369	0.332108	0.698441	0.60955	0.747078	0.581131	0.691414	0.683391	0.721064	0.795893	0.756635	0.717179	0.706145	0.166392	0.0615241	0.0015984	0.0185126	0.0168201	0.448153	0.668501	-0.220348	chr1	220697615	220697616	0.377238	0.739383	-0.362145	#N/A	#N/A	G3	#N/A	Failure to methylate OSKM	0	0	0	N_Shelf
cg10975001	0.494098	0.458182	0.341903	0.293133	0.53899	0.457734	0.266655	0.235894	0.195646	0.235549	0.347894	0.642026	0.463239	0.585874	0.507069	0.623267	0.681748	0.460078	0.426646	0.573974	0.486936	0.514719	0.12497	0.0836287	0.0027972	0.0293482	0.0225641	0.364693	0.58387	-0.219178	chr1	33627155	33627156	0.291721	0.492471	-0.200749	#N/A	#N/A	G3	#N/A	Failure to methylate OSKM	TRIM62	NM_018207	Body	S_Shore
cg03126058	0.768618	0.930205	0.62824	0.570999	0.841555	0.875555	0.532825	0.590701	0.384389	0.320235	0.164461	0.930861	0.692654	0.931501	0.954102	0.928444	0.958753	0.85203	0.888748	0.908868	0.878648	0.86831	0.182475	0.102101	0.00759241	0.0441253	0.0388127	0.680343	0.899386	-0.219043	chr1	3282757	3282758	0.242348	0.879321	-0.636973	#N/A	#N/A	G3	#N/A	Failure to methylate OSKM	PRDM16;PRDM16	NM_022114;NM_199454	Body;Body	0
cg18973238	0.739896	0.82288	0.465867	0.429041	0.716772	0.796509	0.448747	0.552344	0.280075	0.374911	0.320324	0.824233	0.578199	0.865162	0.827994	0.844662	0.844567	0.755598	0.764225	0.82889	0.805694	0.767694	0.191634	0.108402	0.0047952	0.0355753	0.0302958	0.58357	0.79747	-0.213899	chr1	64169293	64169294	0.347617	0.78442	-0.436803	#N/A	#N/A	G3	#N/A	Failure to methylate OSKM	0	0	0	0
cg20746459	0.629001	0.595554	0.751776	0.791427	0.649936	0.589254	0.697444	0.557404	0.75811	0.199107	0.11696	0.881902	0.910412	0.850957	0.907668	0.912005	0.818944	0.705931	0.757033	0.839638	0.796091	0.820731	0.0842323	0.0381816	0.0003996	0.014492	0.00853651	0.668878	0.880315	-0.211436	chr1	179520181	179520182	0.158033	0.783885	-0.625851	#N/A	#N/A	G3	#N/A	Failure to methylate OSKM	C1orf125;C1orf125;NPHS2	NM_182766;NM_144696;NM_014625	Body;Body;3'UTR	0
cg19253831	0.669849	0.577881	0.531572	0.557949	0.760729	0.720955	0.426742	0.671488	0.41293	0.427916	0.524258	0.819932	0.664509	0.840037	0.827499	0.814871	0.845555	0.612747	0.70857	0.759538	0.721936	0.65826	0.123422	0.0683887	0.0047952	0.0355859	0.0302958	0.592233	0.802067	-0.209834	chr1	10795020	10795021	0.476087	0.69221	-0.216123	#N/A	#N/A	G3	#N/A	Failure to methylate OSKM	CASZ1;CASZ1	NM_001079843;NM_017766	5'UTR;5'UTR	0
cg08876039	0.680466	0.687744	0.551886	0.572445	0.672194	0.649346	0.508427	0.60373	0.379944	0.292337	0.33944	0.841044	0.599895	0.852244	0.84299	0.806844	0.844652	0.718777	0.751124	0.830635	0.773742	0.748503	0.100462	0.098305	0.00759241	0.0434376	0.0388127	0.589576	0.797945	-0.208369	chr1	14342668	14342669	0.315888	0.764556	-0.448668	#N/A	#N/A	G3	#N/A	Failure to methylate OSKM	0	0	0	0
cg18174834	0.599646	0.336973	0.488559	0.457817	0.564745	0.574998	0.449954	0.136115	0.298836	0.103032	0.0682425	0.699188	0.465698	0.673976	0.712234	0.644106	0.65174	0.497827	0.602734	0.622801	0.555855	0.542369	0.151917	0.0898925	0.0047952	0.0367837	0.0302958	0.434183	0.641157	-0.206974	chr1	212740460	212740461	0.0856372	0.564317	-0.47868	#N/A	#N/A	G3	#N/A	Failure to methylate OSKM	ATF3	NM_001030287	5'UTR	0
cg07104039	0.834323	0.604178	0.603038	0.530184	0.367198	0.552715	0.595437	0.609422	0.712189	0.432703	0.625508	0.810442	0.84195	0.78704	0.805075	0.812246	0.789965	0.730961	0.777524	0.773978	0.75707	0.787713	0.126949	0.0197455	0.00759241	0.0414941	0.0388127	0.600965	0.807786	-0.206821	chr1	179558048	179558049	0.529106	0.765449	-0.236343	#N/A	#N/A	G3	#N/A	Failure to methylate OSKM	0	0	0	N_Shelf
cg16694480	0.630128	0.509897	0.461471	0.478408	0.736237	0.651063	0.335706	0.427002	0.312699	0.172207	0.113982	0.734407	0.531811	0.763923	0.702293	0.754732	0.781559	0.556177	0.575605	0.627061	0.577921	0.533279	0.143532	0.0921119	0.00759241	0.0448438	0.0388127	0.504735	0.711454	-0.20672	chr1	19732786	19732787	0.143095	0.574009	-0.430914	#N/A	#N/A	G3	#N/A	Failure to methylate OSKM	CAPZB	NM_004930	Body	0
cg11233000	0.372398	0.363081	0.319485	0.268497	0.390427	0.427888	0.315489	0.238617	0.158969	0.360764	0.231217	0.519587	0.399076	0.515433	0.558713	0.559448	0.590735	0.520677	0.568829	0.67085	0.592761	0.542488	0.0839333	0.0672515	0.000799201	0.0154838	0.0118126	0.317206	0.523832	-0.206626	chr1	10851647	10851648	0.295991	0.579121	-0.28313	#N/A	#N/A	G3	#N/A	Failure to methylate OSKM	CASZ1;CASZ1	NM_001079843;NM_017766	5'UTR;5'UTR	N_Shelf
cg22017303	0.796762	0.856307	0.826519	0.695927	0.827679	0.788671	0.948885	0.75582	0.728881	0.287521	0.182255	0.535434	0.681854	0.587229	0.627287	0.57875	0.602539	0.768385	0.828391	0.87056	0.832831	0.489872	0.0747618	0.0494086	0.0003996	0.0226215	0.00853651	0.802828	0.602182	0.200646	chr1	100327026	100327027	0.234888	0.758008	-0.52312	#N/A	#N/A	G3	#N/A	Failure to methylate OSLN	AGL;AGL;AGL;AGL;AGL;AGL;AGL	NM_000645;NM_000028;NM_000642;NM_000646;NM_000644;NM_000645;NM_000643	5'UTR;Body;Body;Body;Body;1stExon;Body	0
cg23843022	0.805132	0.760849	0.840208	0.852286	0.874671	0.845149	0.890957	0.756658	0.863439	0.426786	0.253003	0.603336	0.698712	0.667547	0.608197	0.587783	0.620993	0.786776	0.790899	0.870611	0.823644	0.800431	0.047955	0.0428337	0.0003996	0.0138668	0.00853651	0.83215	0.631095	0.201055	chr1	208444590	208444591	0.339894	0.814472	-0.474578	#N/A	#N/A	G3	#N/A	Failure to methylate OSLN	0	0	0	0
cg20318829	0.615913	0.746976	0.704503	0.67143	0.652605	0.784793	0.795448	0.832514	0.856991	0.0894017	0.0956006	0.529021	0.626507	0.631293	0.448972	0.458395	0.53998	0.652476	0.741476	0.768516	0.721106	0.713004	0.0839436	0.0785854	0.0015984	0.0197943	0.0168201	0.74013	0.539028	0.201102	chr1	67028925	67028926	0.0925011	0.719316	-0.626814	#N/A	#N/A	G3	#N/A	Failure to methylate OSLN	SGIP1	NM_032291	Body	0
cg02342148	0.605716	0.592885	0.787567	0.674887	0.596959	0.642561	0.825891	0.709985	0.803724	0.373916	0.754124	0.4385	0.621653	0.565355	0.522507	0.340427	0.464781	0.723171	0.78115	0.804173	0.810086	0.778325	0.0927951	0.0996985	0.0027972	0.0241474	0.0225641	0.693353	0.492204	0.201149	chr1	94145223	94145224	0.56402	0.779381	-0.215361	#N/A	#N/A	G3	#N/A	Failure to methylate OSLN	BCAR3	NM_003567	5'UTR	N_Shore
cg13900770	0.335462	0.25097	0.378552	0.464639	0.251231	0.268505	0.44769	0.399314	0.514584	0.173817	0.0668608	0.119957	0.269046	0.172407	0.121581	0.143644	0.167362	0.437686	0.363216	0.346882	0.208782	0.279224	0.0978245	0.0552334	0.0027972	0.0265428	0.0225641	0.367883	0.165666	0.202217	chr1	74663636	74663637	0.120339	0.327158	-0.206819	#N/A	#N/A	G3	#N/A	Failure to methylate OSLN	LRRIQ3;TNNI3K;FPGT	NM_001105659;NM_001112808;NM_003838	5'UTR;TSS1500;TSS1500	N_Shore
cg25879102	0.33865	0.421874	0.317794	0.349679	0.144587	0.265923	0.397796	0.344371	0.395367	0.0474423	0.0376576	0.154622	0.126269	0.137333	0.11189	0.0951129	0.143753	0.259843	0.339078	0.336383	0.312807	0.284617	0.0841184	0.0218537	0.000799201	0.0151773	0.0118126	0.330671	0.128163	0.202508	chr1	38600119	38600120	0.0425499	0.306546	-0.263996	#N/A	#N/A	G3	#N/A	Failure to methylate OSLN	0	0	0	0
cg19274341	0.681033	0.690896	0.658068	0.732197	0.531699	0.681716	0.859712	0.914749	0.905999	0.430093	0.369565	0.580861	0.552662	0.65769	0.545124	0.30988	0.573654	0.831587	0.786083	0.875327	0.834238	0.839164	0.128389	0.118091	0.00759241	0.0430512	0.0388127	0.739563	0.536645	0.202918	chr1	8143891	8143892	0.399829	0.83328	-0.433451	#N/A	#N/A	G3	#N/A	Failure to methylate OSLN	0	0	0	0
cg19157329	0.435238	0.449326	0.516678	0.569295	0.513755	0.615876	0.535519	0.6223	0.647091	0.143119	0.0168445	0.322586	0.419475	0.313893	0.243767	0.382099	0.36575	0.347475	0.530465	0.531484	0.470548	0.51318	0.0750674	0.0616244	0.0003996	0.032632	0.00853651	0.545009	0.341262	0.203747	chr1	247524592	247524593	0.0799817	0.47863	-0.398649	#N/A	#N/A	G3	#N/A	Failure to methylate OSLN	0	0	0	0
cg07499899	0.456614	0.399554	0.531782	0.477361	0.332334	0.484909	0.635906	0.753365	0.564433	0.0818308	0.248268	0.328989	0.40469	0.38737	0.295975	0.181723	0.266222	0.48973	0.526646	0.583265	0.531358	0.517587	0.125791	0.0823127	0.0027972	0.0261526	0.0225641	0.51514	0.310828	0.204312	chr1	21966310	21966311	0.16505	0.529717	-0.364668	#N/A	#N/A	G3	#N/A	Failure to methylate OSLN	RAP1GAP;RAP1GAP;RAP1GAP	NM_001145658;NM_002885;NM_001145657	Body;5'UTR;5'UTR	0
cg07105947	0.350686	0.345498	0.402615	0.432881	0.235529	0.360677	0.394321	0.617045	0.467151	0.0967893	0.0473946	0.104631	0.134572	0.22301	0.154306	0.278143	0.277991	0.42066	0.462363	0.418684	0.332591	0.502059	0.104123	0.0749102	0.0015984	0.0213248	0.0168201	0.400712	0.195442	0.205269	chr1	35586588	35586589	0.0720919	0.427271	-0.355179	#N/A	#N/A	G3	#N/A	Failure to methylate OSLN	0	0	0	Island
cg02297043	0.85714	0.896623	0.860633	0.825176	0.782283	0.832945	0.771699	0.907417	0.905886	0.477977	0.393566	0.542058	0.566711	0.727894	0.427731	0.775295	0.81298	0.712058	0.745678	0.63136	0.493681	0.747238	0.0504603	0.152281	0.0027972	0.0237892	0.0225641	0.848867	0.642111	0.206755	chr1	75590912	75590913	0.435771	0.666003	-0.230232	#N/A	#N/A	G3	#N/A	Failure to methylate OSLN	0	0	0	Island
cg26015416	0.852996	0.713552	0.814241	0.778011	0.71896	0.655071	0.758601	0.833955	0.759726	0.285089	0.167098	0.456042	0.64826	0.587383	0.379114	0.711834	0.564093	0.735616	0.795413	0.686346	0.536142	0.401335	0.0632572	0.122562	0.000799201	0.0133853	0.0118126	0.765013	0.557788	0.207225	chr1	108023482	108023483	0.226094	0.63097	-0.404877	#N/A	#N/A	G3	#N/A	Failure to methylate OSLN	NTNG1;NTNG1;NTNG1	NM_014917;NM_001113226;NM_001113228	3'UTR;3'UTR;3'UTR	S_Shore
cg18792022	0.568717	0.624203	0.67342	0.60221	0.535205	0.629817	0.69959	0.836431	0.672154	0.147264	0.0338754	0.398503	0.455053	0.414857	0.350712	0.499746	0.521077	0.422027	0.49422	0.452779	0.435284	0.500285	0.0875992	0.0643369	0.0003996	0.0185889	0.00853651	0.649083	0.439991	0.209091	chr1	11709271	11709272	0.0905698	0.460919	-0.370349	#N/A	#N/A	G3	#N/A	Failure to methylate OSLN	FBXO2	NM_012168	Body	Island
cg24841257	0.475602	0.612332	0.361293	0.468911	0.302484	0.520579	0.481613	0.435605	0.603151	0.137712	0.204304	0.28396	0.382239	0.272402	0.159872	0.308069	0.173398	0.365903	0.410938	0.493426	0.401168	0.434354	0.101035	0.0841904	0.0027972	0.0294012	0.0225641	0.473508	0.263323	0.210185	chr1	99126704	99126705	0.171008	0.421158	-0.25015	#N/A	#N/A	G3	#N/A	Failure to methylate OSLN	SNX7;SNX7	NM_015976;NM_152238	TSS1500;TSS1500	N_Shore			T-DMR
cg12758973	0.810244	0.727365	0.966106	0.9776	0.805477	0.726848	0.799439	0.841504	0.955218	0.587622	0.350569	0.68926	0.538982	0.650458	0.490979	0.607775	0.833189	0.817837	0.864581	0.716764	0.811276	0.5501	0.0981393	0.120967	0.00759241	0.0410941	0.0388127	0.845533	0.635107	0.210426	chr1	247694275	247694276	0.469096	0.752111	-0.283016	#N/A	#N/A	G3	#N/A	Failure to methylate OSLN	LOC148824;OR2C3	NR_027309;NM_198074	TSS200;3'UTR	Island
cg00178562	0.683102	0.780307	0.792276	0.75671	0.591251	0.722301	0.84271	0.807294	0.813718	0.395233	0.350083	0.527139	0.595757	0.590185	0.538026	0.472034	0.540177	0.689125	0.727409	0.731791	0.692693	0.702862	0.0782285	0.0454433	0.000799201	0.0131533	0.0118126	0.754408	0.543886	0.210521	chr1	16966354	16966355	0.372658	0.708776	-0.336118	#N/A	#N/A	G3	#N/A	Failure to methylate OSLN	0	0	0	0
cg06768399	0.4623	0.420924	0.691485	0.626326	0.508543	0.586349	0.738053	0.710323	0.763419	0.12492	0.430491	0.397015	0.509865	0.450762	0.412799	0.306223	0.327979	0.495202	0.533334	0.627309	0.637735	0.564116	0.125144	0.075891	0.0047952	0.03451	0.0302958	0.611969	0.400774	0.211195	chr1	223205231	223205232	0.277705	0.571539	-0.293834	#N/A	#N/A	G3	#N/A	Failure to methylate OSLN	0	0	0	0
cg18348836	0.570171	0.769297	0.760207	0.638307	0.568503	0.68926	0.847151	0.479321	0.737586	0.517489	0.354081	0.46553	0.654645	0.552087	0.450131	0.224551	0.418467	0.676699	0.72694	0.80331	0.739741	0.723212	0.118243	0.14398	0.00759241	0.0419671	0.0388127	0.673311	0.460902	0.21241	chr1	60282400	60282401	0.435785	0.733981	-0.298196	#N/A	#N/A	G3	#N/A	Failure to methylate OSLN	HOOK1	NM_015888	Body	S_Shore		R-DMR	T-DMR
cg06754224	0.749679	0.697419	0.698949	0.755147	0.518548	0.735991	0.700399	0.804071	0.766316	0.204057	0.108451	0.483309	0.555086	0.52391	0.45844	0.46448	0.524138	0.607308	0.612918	0.613612	0.568322	0.56975	0.0815377	0.0385787	0.0027972	0.0254785	0.0225641	0.714058	0.50156	0.212497	chr1	28585612	28585613	0.156254	0.594382	-0.438128	#N/A	#N/A	G3	#N/A	Failure to methylate OSLN	SESN2	NM_031459	TSS1500	N_Shore		R-DMR
cg07176692	0.571378	0.362513	0.51932	0.455273	0.606666	0.529132	0.539893	0.500531	0.472064	0.0370097	0.0293402	0.287535	0.277436	0.313783	0.36618	0.291519	0.219999	0.330881	0.408603	0.41115	0.383105	0.329112	0.071249	0.047729	0.000799201	0.0151458	0.0118126	0.506308	0.292742	0.213566	chr1	113500329	113500330	0.0331749	0.37257	-0.339395	#N/A	#N/A	G3	#N/A	Failure to methylate OSLN	SLC16A1	NM_003051	TSS1500	S_Shore
cg12211867	0.888337	0.559814	0.794446	0.761344	0.595444	0.540701	0.696193	0.805026	0.749025	0.312138	0.180403	0.415342	0.589222	0.495434	0.358212	0.628165	0.48086	0.685465	0.763682	0.578841	0.512395	0.350319	0.120756	0.101849	0.00759241	0.0424692	0.0388127	0.710037	0.494539	0.215498	chr1	108023441	108023442	0.246271	0.57814	-0.33187	#N/A	#N/A	G3	#N/A	Failure to methylate OSLN	NTNG1;NTNG1;NTNG1	NM_014917;NM_001113228;NM_001113226	Body;Body;Body	Island
cg09895920	0.940131	0.666474	0.89614	0.840247	0.797893	0.917324	0.852023	0.907247	0.941066	0.162161	0.11485	0.595367	0.712934	0.665236	0.823559	0.517674	0.559628	0.904467	0.797647	0.912675	0.88774	0.875562	0.0877086	0.112132	0.0027972	0.0244813	0.0225641	0.862061	0.645733	0.216327	chr1	153941186	153941187	0.138505	0.875618	-0.737113	#N/A	#N/A	G3	#N/A	Failure to methylate OSLN	CREB3L4;SLC39A1	NM_130898;NM_014437	Body;TSS1500	S_Shore
cg22332066	0.738752	0.815548	0.783397	0.688254	0.663145	0.739472	0.801897	0.754314	0.791411	0.348369	0.42259	0.512426	0.544928	0.575995	0.538002	0.494769	0.552196	0.61594	0.681219	0.714523	0.655304	0.667634	0.0516675	0.0289842	0.0003996	0.0181656	0.00853651	0.75291	0.536386	0.216524	chr1	210501621	210501622	0.38548	0.666924	-0.281444	#N/A	#N/A	G3	#N/A	Failure to methylate OSLN	HHAT;HHAT;HHAT;HHAT;HHAT;HHAT;HHAT;HHAT	NM_001170580;NM_018194;NM_001170564;NM_001170564;NM_001170588;NM_001122834;NM_001122834;NM_001170587	TSS1500;TSS1500;1stExon;5'UTR;TSS1500;1stExon;5'UTR;TSS1500	N_Shore	C-DMR		T-DMR
cg12614148	0.625931	0.728554	0.781415	0.64586	0.498904	0.635764	0.8467	0.734298	0.776746	0.610314	0.578856	0.449949	0.584611	0.525366	0.44104	0.395696	0.457176	0.749882	0.799572	0.85501	0.778395	0.806148	0.10544	0.0677296	0.0015984	0.0190258	0.0168201	0.69713	0.47564	0.221491	chr1	118325026	118325027	0.594585	0.797801	-0.203216	#N/A	#N/A	G3	#N/A	Failure to methylate OSLN	0	0	0	0
cg09766820	0.700049	0.538061	0.630385	0.455763	0.566325	0.586403	0.503528	0.531353	0.722271	0.154065	0.134691	0.253346	0.249705	0.485461	0.193497	0.493094	0.48097	0.5241	0.53792	0.422901	0.270979	0.513599	0.0886042	0.14096	0.0027972	0.0254691	0.0225641	0.581571	0.359345	0.222225	chr1	75593018	75593019	0.144378	0.4539	-0.309522	#N/A	#N/A	G3	#N/A	Failure to methylate OSLN	LHX8	NM_001001933	TSS1500	S_Shore		R-DMR
cg18202834	0.749217	0.883883	0.848887	0.781627	0.680469	0.814963	0.914803	0.833384	0.877288	0.42362	0.645392	0.60607	0.632423	0.647781	0.656878	0.458796	0.58009	0.695355	0.763709	0.796903	0.767537	0.738258	0.0736026	0.0733311	0.0003996	0.0148828	0.00853651	0.820502	0.597006	0.223496	chr1	232689426	232689427	0.534506	0.752353	-0.217846	#N/A	#N/A	G3	#N/A	Failure to methylate OSLN	0	0	0	0
cg02584756	0.767365	0.79572	0.903392	0.867184	0.655527	0.758749	0.892541	0.877352	0.942655	0.227897	0.35863	0.567237	0.729433	0.61943	0.542212	0.563153	0.608452	0.473785	0.561398	0.55845	0.485322	0.504348	0.0909807	0.0675623	0.000799201	0.0136104	0.0118126	0.828943	0.604986	0.223957	chr1	43533796	43533797	0.293264	0.516661	-0.223397	#N/A	#N/A	G3	#N/A	Failure to methylate OSLN	0	0	0	N_Shore
cg23358886	0.754351	0.767226	0.823048	0.811685	0.752853	0.806125	0.803083	0.855748	0.836039	0.633912	0.257477	0.520935	0.584431	0.551465	0.407338	0.680039	0.697957	0.710835	0.785427	0.730151	0.698043	0.520979	0.0362124	0.107534	0.0003996	0.0143909	0.00853651	0.801129	0.573694	0.227435	chr1	211652741	211652742	0.445694	0.689087	-0.243393	#N/A	#N/A	G3	#N/A	Failure to methylate OSLN	RD3;RD3	NM_183059;NM_001164688	Body;Body	Island
cg10950028	0.615683	0.529459	0.524128	0.607678	0.546794	0.801034	0.616759	0.723312	0.669	0.251811	0.120767	0.360749	0.353108	0.288749	0.263483	0.574647	0.535171	0.442578	0.61587	0.46293	0.362981	0.600912	0.0925031	0.129174	0.00759241	0.0418816	0.0388127	0.625983	0.395984	0.229999	chr1	110230633	110230634	0.186289	0.497054	-0.310765	#N/A	#N/A	G3	#N/A	Failure to methylate OSLN	GSTM1;GSTM1	NM_146421;NM_000561	Body;Body	S_Shore
cg17844599	0.701905	0.820952	0.822973	0.73006	0.70927	0.678432	0.863273	0.790992	0.829199	0.738317	0.468437	0.513282	0.691067	0.567957	0.563145	0.400606	0.510003	0.735695	0.83031	0.848694	0.80279	0.803025	0.0673793	0.0950544	0.000799201	0.0124406	0.0118126	0.771895	0.54101	0.230885	chr1	14279855	14279856	0.603377	0.804103	-0.200725	#N/A	#N/A	G3	#N/A	Failure to methylate OSLN	0	0	0	0
cg19023876	0.597922	0.644898	0.474926	0.551925	0.420332	0.486437	0.57041	0.652741	0.564724	0.168599	0.337294	0.305215	0.351108	0.342805	0.289522	0.282757	0.344781	0.445388	0.51728	0.531546	0.497944	0.503454	0.0782321	0.0304434	0.0003996	0.0310115	0.00853651	0.551591	0.319365	0.232226	chr1	247611931	247611932	0.252946	0.499122	-0.246176	#N/A	#N/A	G3	#N/A	Failure to methylate OSLN	NLRP3;NLRP3;NLRP3;NLRP3;NLRP3	NM_001079821;NM_183395;NM_004895;NM_001127461;NM_001127462	3'UTR;3'UTR;3'UTR;3'UTR;3'UTR	N_Shelf
cg20410995	0.486429	0.372997	0.585126	0.558681	0.501567	0.465849	0.747549	0.487816	0.733914	0.250699	0.143155	0.308602	0.405364	0.385328	0.332364	0.16905	0.295653	0.654948	0.69987	0.730717	0.601836	0.617051	0.123902	0.083813	0.0015984	0.0200863	0.0168201	0.548881	0.31606	0.232821	chr1	89664545	89664546	0.196927	0.660884	-0.463957	#N/A	#N/A	G3	#N/A	Failure to methylate OSLN	GBP4;GBP4	NM_052941;NM_052941	1stExon;5'UTR	0
cg10321404	0.550679	0.431856	0.518899	0.508544	0.606701	0.636838	0.546972	0.512914	0.528263	0.335426	0.162539	0.298325	0.272547	0.336966	0.31985	0.308015	0.280236	0.374282	0.465063	0.546986	0.451336	0.515933	0.0591114	0.0242054	0.0003996	0.0261009	0.00853651	0.537963	0.302657	0.235306	chr1	25296788	25296789	0.248982	0.47072	-0.221738	#N/A	#N/A	G3	#N/A	Failure to methylate OSLN	0	0	0	0
cg04982190	0.793538	0.818844	0.809124	0.868557	0.846995	0.792937	0.940022	0.63054	0.860438	0.747201	0.310682	0.624343	0.552484	0.500989	0.702212	0.558168	0.551767	0.749599	0.839284	0.81208	0.73364	0.832714	0.0840643	0.0709353	0.000799201	0.012264	0.0118126	0.817888	0.581661	0.236228	chr1	183621384	183621385	0.528942	0.793463	-0.264521	#N/A	#N/A	G3	#N/A	Failure to methylate OSLN	APOBEC4;RGL1	NM_203454;NM_015149	5'UTR;5'UTR	0
cg21476940	0.638019	0.562584	0.607098	0.616073	0.558414	0.701063	0.651193	0.518793	0.641851	0.067257	0.0340294	0.351532	0.363438	0.388805	0.405447	0.338297	0.373241	0.515869	0.522592	0.570846	0.596051	0.543616	0.0559681	0.0245348	0.0003996	0.0233763	0.00853651	0.610565	0.370127	0.240439	chr1	160854954	160854955	0.0506432	0.549795	-0.499152	#N/A	#N/A	G3	#N/A	Failure to methylate OSLN	ITLN1;ITLN1	NM_017625;NM_017625	5'UTR;1stExon	0
cg04112961	0.534333	0.645231	0.580257	0.505727	0.575028	0.555014	0.390657	0.411097	0.52999	0.0937199	0.0771131	0.279484	0.227505	0.237811	0.322231	0.320655	0.298236	0.582179	0.714198	0.250955	0.134482	0.153456	0.0809455	0.0407404	0.0003996	0.0290341	0.00853651	0.525259	0.280987	0.244272	chr1	8014573	8014574	0.0854165	0.367054	-0.281637	#N/A	#N/A	G3	#N/A	Failure to methylate OSLN	0	0	0	Island
cg01206378	0.388167	0.620276	0.542396	0.56942	0.233114	0.409833	0.567587	0.461013	0.621904	0.0635694	0.026923	0.225451	0.377617	0.224532	0.261429	0.198712	0.161879	0.25512	0.33194	0.407896	0.252452	0.29538	0.128971	0.0743516	0.0015984	0.0205605	0.0168201	0.490412	0.241603	0.248809	chr1	95698827	95698828	0.0452462	0.308557	-0.263311	#N/A	#N/A	G3	#N/A	Failure to methylate OSLN	RWDD3;RWDD3	NM_001128142;NM_015485	TSS1500;TSS1500	N_Shore			T-DMR
cg03954786	0.566399	0.64792	0.515471	0.558702	0.504918	0.625217	0.497675	0.486236	0.550301	0.283005	0.0862164	0.310743	0.2972	0.322683	0.314538	0.289424	0.272094	0.396853	0.594376	0.40357	0.586238	0.580543	0.0565886	0.0186132	0.0003996	0.0290727	0.00853651	0.550316	0.301114	0.249202	chr1	156218113	156218114	0.184611	0.512316	-0.327705	#N/A	#N/A	G3	#N/A	Failure to methylate OSLN	PAQR6;PAQR6	NM_198406;NM_024897	TSS1500;TSS1500	S_Shelf			T-DMR
cg16662846	0.744887	0.797517	0.709458	0.660991	0.897507	0.796912	0.823995	0.709432	0.774089	0.540769	0.510166	0.476872	0.694083	0.40323	0.719808	0.378924	0.41847	0.673465	0.750318	0.758243	0.791688	0.670717	0.0711454	0.152183	0.0047952	0.0343509	0.0302958	0.76831	0.515231	0.253078	chr1	238648845	238648846	0.525468	0.728886	-0.203418	#N/A	#N/A	G3	#N/A	Failure to methylate OSLN	LOC339535	NR_015407	Body	0
cg06993467	0.729472	0.753408	0.844858	0.722193	0.788643	0.887382	0.906938	0.975044	0.782072	0.335829	0.548279	0.595566	0.64146	0.647572	0.484922	0.499817	0.537886	0.627358	0.720071	0.804832	0.730431	0.730444	0.08758	0.0706337	0.0003996	0.0126795	0.00853651	0.821112	0.56787	0.253242	chr1	21966500	21966501	0.442054	0.722627	-0.280573	#N/A	#N/A	G3	#N/A	Failure to methylate OSLN	RAP1GAP;RAP1GAP;RAP1GAP	NM_001145658;NM_002885;NM_001145657	Body;5'UTR;5'UTR	0
cg24429974	0.846321	0.749184	0.887501	0.894383	0.771738	0.729518	0.885132	0.839004	0.943024	0.443334	0.166858	0.59668	0.715318	0.617175	0.551655	0.46729	0.560747	0.622731	0.690966	0.728907	0.673592	0.707684	0.0733118	0.0821096	0.0003996	0.0106692	0.00853651	0.838423	0.584811	0.253612	chr1	161195180	161195181	0.305096	0.684776	-0.37968	#N/A	#N/A	G3	#N/A	Failure to methylate OSLN	TOMM40L	NM_032174	TSS1500	0
cg03847896	0.424531	0.423849	0.53007	0.543519	0.41443	0.460624	0.582861	0.381796	0.526308	0.554257	0.354639	0.320689	0.175102	0.271485	0.187936	0.296091	0.081426	0.371846	0.760618	0.728504	0.740916	0.77201	0.0704463	0.090331	0.0003996	0.0154903	0.00853651	0.476443	0.222122	0.254322	chr1	112154295	112154296	0.454448	0.674779	-0.220331	#N/A	#N/A	G3	#N/A	Failure to methylate OSLN	0	0	0	0
cg12717729	0.633971	0.62313	0.676371	0.676587	0.687325	0.614995	0.760579	0.864998	0.791439	0.0935767	0.0251156	0.4487	0.531828	0.519339	0.401896	0.328912	0.422088	0.439849	0.536016	0.608833	0.462228	0.495692	0.085089	0.0760116	0.0003996	0.0289879	0.00853651	0.703266	0.442127	0.261139	chr1	24071253	24071254	0.0593462	0.508524	-0.449177	#N/A	#N/A	G3	#N/A	Failure to methylate OSLN	TCEB3	NM_003198	Body	S_Shore		R-DMR
cg22703515	0.886403	0.727014	0.921611	0.827336	0.805066	0.921886	0.942612	0.854623	0.953621	0.642382	0.333928	0.58198	0.6312	0.537515	0.6276	0.580483	0.682397	0.833759	0.837128	0.879456	0.867276	0.857521	0.074663	0.0506989	0.0003996	0.00883249	0.00853651	0.87113	0.606863	0.264268	chr1	240070286	240070287	0.488155	0.855028	-0.366873	#N/A	#N/A	G3	#N/A	Failure to methylate OSLN	CHRM3	NM_000740	5'UTR	0
cg23622129	0.598767	0.616471	0.710119	0.584187	0.71517	0.807745	0.745801	0.713014	0.644212	0.185648	0.0709861	0.392318	0.466928	0.395254	0.347877	0.42594	0.472317	0.68055	0.734285	0.802418	0.74902	0.73608	0.0749595	0.0479427	0.0003996	0.0153532	0.00853651	0.681721	0.416773	0.264948	chr1	214328927	214328928	0.128317	0.740471	-0.612153	#N/A	#N/A	G3	#N/A	Failure to methylate OSLN	0	0	0	0
cg23212590	0.660714	0.7145	0.669866	0.607445	0.441308	0.63526	0.828396	0.618379	0.813702	0.451129	0.567935	0.399392	0.48411	0.460444	0.364708	0.253497	0.40902	0.670847	0.74861	0.776666	0.740152	0.708404	0.116033	0.0817067	0.0015984	0.0197469	0.0168201	0.665508	0.395195	0.270313	chr1	42645349	42645350	0.509532	0.728936	-0.219404	#N/A	#N/A	G3	#N/A	Failure to methylate OSLN	FOXJ3	NM_014947	3'UTR	0
cg14563196	0.494014	0.493794	0.649963	0.585152	0.540094	0.539927	0.790909	0.548488	0.76268	0.359999	0.363548	0.303682	0.431807	0.429047	0.333975	0.201643	0.280889	0.625694	0.657091	0.66217	0.537985	0.570936	0.110674	0.0891862	0.0003996	0.0173798	0.00853651	0.600558	0.330174	0.270384	chr1	89664582	89664583	0.361773	0.610775	-0.249002	#N/A	#N/A	G3	#N/A	Failure to methylate OSLN	GBP4;GBP4	NM_052941;NM_052941	1stExon;5'UTR	0
cg10544272	0.666467	0.837717	0.684527	0.616289	0.7601	0.72438	0.72023	0.594825	0.595504	0.585762	0.318607	0.423652	0.435965	0.43592	0.421341	0.377801	0.408775	0.655135	0.672344	0.718969	0.65231	0.698065	0.0812587	0.0218382	0.0003996	0.0160053	0.00853651	0.688893	0.417242	0.271651	chr1	236184787	236184788	0.452184	0.679365	-0.22718	#N/A	#N/A	G3	#N/A	Failure to methylate OSLN	NID1	NM_002508	Body	0
cg01063088	0.421346	0.159214	0.269165	0.486508	0.737276	0.437499	0.378053	0.599589	0.548246	0.202399	0.0557947	0.0494053	0.303123	0.27211	0.231925	0.0590335	0.111512	0.724646	0.53935	0.553859	0.555554	0.685955	0.172946	0.111581	0.00759241	0.0449389	0.0388127	0.448544	0.171185	0.277359	chr1	162760584	162760585	0.129097	0.611873	-0.482776	#N/A	#N/A	G3	#N/A	Failure to methylate OSLN	HSD17B7;HSD17B7	NM_016371;NM_016371	5'UTR;1stExon	Island
cg27563952	0.611089	0.573698	0.629819	0.659974	0.520526	0.554856	0.760341	0.806207	0.77751	0.0536266	0.0526007	0.420829	0.422903	0.412696	0.331377	0.31901	0.348765	0.482901	0.581653	0.540424	0.577081	0.533477	0.10385	0.0480352	0.0003996	0.024781	0.00853651	0.654891	0.37593	0.278961	chr1	182557982	182557983	0.0531137	0.543107	-0.489994	#N/A	#N/A	G3	#N/A	Failure to methylate OSLN	0	0	0	0
cg25035631	0.628559	0.554927	0.740442	0.725455	0.449037	0.652831	0.613325	0.896671	0.737387	0.291452	0.323144	0.305401	0.367206	0.385564	0.191361	0.543554	0.505668	0.7547	0.794085	0.776344	0.583255	0.727961	0.128033	0.129482	0.0015984	0.0200817	0.0168201	0.666515	0.383126	0.283389	chr1	35586358	35586359	0.307298	0.727269	-0.419971	#N/A	#N/A	G3	#N/A	Failure to methylate OSLN	0	0	0	Island
cg05761882	0.565632	0.563088	0.568617	0.604481	0.514851	0.572625	0.615945	0.596288	0.678495	0.0844518	0.0404946	0.300636	0.283378	0.345906	0.289833	0.280486	0.315395	0.336154	0.535627	0.531617	0.515852	0.466291	0.045247	0.0247568	0.0003996	0.021378	0.00853651	0.586669	0.302606	0.284063	chr1	223901187	223901188	0.0624732	0.477108	-0.414635	#N/A	#N/A	G3	#N/A	Failure to methylate OSLN	CAPN2;CAPN2	NM_001748;NM_001146068	Body;Body	S_Shore		R-DMR	T-DMR
cg20459138	0.714727	0.770983	0.752528	0.565855	0.867359	0.723244	0.697151	0.85673	0.711634	0.457367	0.289606	0.456232	0.490843	0.435998	0.437887	0.457314	0.455624	0.64488	0.671699	0.727438	0.688395	0.674903	0.0900345	0.0197148	0.0003996	0.0164933	0.00853651	0.740024	0.45565	0.284374	chr1	22871712	22871713	0.373486	0.681463	-0.307976	#N/A	#N/A	G3	#N/A	Failure to methylate OSLN	0	0	0	0
cg24104241	0.508039	0.264304	0.540574	0.619361	0.515374	0.602482	0.38093	0.37025	0.410871	0.0654291	0.0593111	0.193082	0.146793	0.181247	0.172952	0.197482	0.189668	0.197734	0.212764	0.481059	0.260803	0.272524	0.118323	0.0185683	0.0003996	0.0175811	0.00853651	0.468021	0.180204	0.287817	chr1	229567626	229567627	0.0623701	0.284977	-0.222607	#N/A	#N/A	G3	#N/A	Failure to methylate OSLN	ACTA1	NM_001100	Body	Island
cg11975397	0.686481	0.556074	0.722194	0.727714	0.662119	0.709473	0.717809	0.918204	0.825283	0.359969	0.111976	0.430331	0.482476	0.502166	0.437384	0.337288	0.428841	0.524651	0.517055	0.61455	0.567172	0.546861	0.101036	0.0572123	0.0003996	0.0168052	0.00853651	0.725039	0.436414	0.288625	chr1	159439981	159439982	0.235973	0.554058	-0.318085	#N/A	#N/A	G3	#N/A	Failure to methylate OSLN	0	0	0	0
cg05944260	0.710128	0.369415	0.691885	0.725145	0.625694	0.704229	0.672636	0.779781	0.787601	0.0532984	0.0520097	0.405632	0.37414	0.423807	0.338494	0.379987	0.390169	0.534456	0.612136	0.59663	0.630835	0.577168	0.124678	0.029201	0.00759241	0.0426699	0.0388127	0.674057	0.385371	0.288685	chr1	32264223	32264224	0.052654	0.590245	-0.537591	#N/A	#N/A	G3	#N/A	Failure to methylate OSLN	SPOCD1	NM_144569	Body	0
cg24102479	0.829029	0.842472	0.834954	0.791749	0.862759	0.787979	0.809842	0.766666	0.869271	0.437556	0.25724	0.532469	0.534845	0.48616	0.49582	0.76191	0.350349	0.667983	0.74125	0.742569	0.711329	0.711278	0.0350235	0.133506	0.0003996	0.0132242	0.00853651	0.821636	0.526926	0.29471	chr1	149259342	149259343	0.347398	0.714882	-0.367484	#N/A	#N/A	G3	#N/A	Failure to methylate OSLN	0	0	0	N_Shore
cg11196437	0.711908	0.629889	0.672908	0.51031	0.668565	0.697036	0.625873	0.409763	0.796311	0.186325	0.197041	0.246693	0.270681	0.427003	0.184794	0.472085	0.444881	0.468843	0.51575	0.440663	0.269718	0.390706	0.114417	0.121334	0.0027972	0.0250924	0.0225641	0.63584	0.341023	0.294818	chr1	75593865	75593866	0.191683	0.417136	-0.225453	#N/A	#N/A	G3	#N/A	Failure to methylate OSLN	LHX8	NM_001001933	TSS1500	N_Shore		R-DMR
cg10978503	0.783481	0.603572	0.779368	0.754927	0.698684	0.731403	0.740161	0.72859	0.778827	0.435049	0.164398	0.443191	0.386184	0.469977	0.444982	0.407226	0.459178	0.675033	0.676976	0.703666	0.6944	0.699663	0.0562152	0.0320284	0.0003996	0.0148363	0.00853651	0.733224	0.435123	0.298101	chr1	24200527	24200528	0.299723	0.689948	-0.390224	#N/A	#N/A	G3	#N/A	Failure to methylate OSLN	CNR2	NM_001841	3'UTR	0
cg17796511	0.568763	0.903533	0.717813	0.759033	0.457268	0.634019	0.831435	0.820991	0.798519	0.150025	0.59988	0.366017	0.663179	0.58724	0.328062	0.139405	0.434299	0.723754	0.745901	0.777666	0.72981	0.729817	0.142861	0.188366	0.00759241	0.0430013	0.0388127	0.721264	0.4197	0.301564	chr1	32566833	32566834	0.374952	0.741389	-0.366437	#N/A	#N/A	G3	#N/A	Failure to methylate OSLN	TMEM39B	NM_018056	Body	0
cg22365757	0.372581	0.368337	0.437726	0.387732	0.378368	0.500673	0.439501	0.180271	0.384404	0.0440761	0	0	0.368547	0	0	0.0828084	0	0.437075	0.35711	0.487815	0.425928	0.412017	0.0876796	0.147466	0.0015984	0.0168253	0.0168201	0.383288	0.0752259	0.308062	chr1	152768476	152768477	0.0220381	0.423989	-0.401951	#N/A	#N/A	G3	#N/A	Failure to methylate OSLN	LCE1D	NM_178352	TSS1500	0
cg24080008	0.545406	0.577173	0.590728	0.610613	0.354288	0.582988	0.672688	0.498155	0.630521	0.0716928	0.216445	0.213245	0.407463	0.241055	0.107371	0.254308	0.287396	0.346605	0.475149	0.423821	0.378555	0.398621	0.0923983	0.0979451	0.000799201	0.0143052	0.0118126	0.562507	0.251806	0.3107	chr1	38600199	38600200	0.144069	0.40455	-0.260481	#N/A	#N/A	G3	#N/A	Failure to methylate OSLN	0	0	0	0
cg17001333	0.419059	0.448544	0.482197	0.501783	0.428694	0.574179	0.490488	0.579144	0.556474	0.0769733	0.034514	0.158089	0.179352	0.198806	0.216655	0.165854	0.194934	0.378099	0.173504	0.485383	0.478272	0.356651	0.0608357	0.0219622	0.0003996	0.0248543	0.00853651	0.49784	0.185615	0.312225	chr1	213843678	213843679	0.0557436	0.374382	-0.318638	#N/A	#N/A	G3	#N/A	Failure to methylate OSLN	0	0	0	0
cg24073588	0.785766	0.916019	0.872352	0.922575	0.892962	0.891714	0.846139	0.799358	0.874221	0.734743	0.174722	0.468557	0.522576	0.523745	0.623453	0.552124	0.623368	0.69989	0.788681	0.835114	0.753618	0.641783	0.0480445	0.06136	0.0003996	0.0147742	0.00853651	0.86679	0.552304	0.314486	chr1	19727557	19727558	0.454732	0.743817	-0.289085	#N/A	#N/A	G3	#N/A	Failure to methylate OSLN	CAPZB	NM_004930	Body	0
cg20778915	0.690795	0.584468	0.678902	0.692371	0.586189	0.6953	0.682034	0.871941	0.748227	0.314502	0.198512	0.384886	0.367024	0.394999	0.375037	0.346544	0.377743	0.591065	0.586754	0.620762	0.638403	0.623771	0.0855733	0.0165906	0.0003996	0.0170971	0.00853651	0.692247	0.374372	0.317875	chr1	110670021	110670022	0.256507	0.612151	-0.355644	#N/A	#N/A	G3	#N/A	Failure to methylate OSLN	0	0	0	N_Shelf
cg11348583	0.986375	0.926276	0.935631	0.96424	0.971567	0.934926	0.975056	0.960228	0.967964	0.892695	0.275235	0.551419	0.850778	0.741584	0.456529	0.417613	0.74879	0.882038	0.918386	0.906702	0.921777	0.937651	0.0208041	0.177004	0.0003996	0.00863567	0.00853651	0.958029	0.627786	0.330244	chr1	196746875	196746876	0.583965	0.913311	-0.329346	#N/A	#N/A	G3	#N/A	Failure to methylate OSLN	CFHR3;CFHR3	NM_021023;NM_001166624	Body;Body	0
cg07134368	0.931969	0.792045	0.873071	0.765898	0.838729	0.598481	0.885875	0.60034	0.873105	0.253161	0.258675	0.409198	0.319733	0.541187	0.544141	0.50014	0.459115	0.275993	0.778405	0.506243	0.850119	0.802611	0.121703	0.0866121	0.0003996	0.0136299	0.00853651	0.795502	0.462252	0.333249	chr1	231820076	231820077	0.255918	0.642674	-0.386756	#N/A	#N/A	G3	#N/A	Failure to methylate OSLN	TSNAX-DISC1;DISC1;DISC1;DISC1;TSNAX-DISC1;DISC1;DISC1;DISC1;DISC1;TSNAX-DISC1;DISC1;DISC1;TSNAX-DISC1;DISC1;TSNAX-DISC1;DISC1;DISC1;DISC1;DISC1;DISC1;TSNAX-DISC1;TSNAX-DISC1;DISC1;DISC1;DISC1;DISC1;DISC1;TSNAX-DISC1;DISC1;DISC1;DISC1	NR_028394;NM_001164552;NM_001012959;NM_001164551;NR_028397;NM_001164553;NM_001012957;NM_001164541;NM_001164542;NR_028393;NM_001164550;NM_001164537;NR_028400;NM_001164554;NR_028398;NM_001164548;NM_001164555;NM_018662;NM_001164539;NM_001164556;NR_028399;NR_028395;NM_001164540;NM_001164544;NM_001164538;NM_001164545;NM_001012958;NR_028396;NM_001164546;NM_001164547;NM_001164549	Body;Body;Body;Body;Body;Body;Body;Body;Body;Body;Body;Body;Body;Body;Body;Body;Body;Body;Body;Body;Body;Body;Body;Body;Body;Body;Body;Body;Body;Body;Body	0
cg17971947	0.930368	0.916102	0.876403	0.917647	0.817193	0.887455	0.940796	0.936449	0.905235	0.700643	0.210878	0.472268	0.584627	0.536595	0.574678	0.604881	0.641331	0.873336	0.87082	0.901761	0.844431	0.866391	0.0387288	0.0586562	0.0003996	0.0100946	0.00853651	0.903072	0.569063	0.334009	chr1	81891793	81891794	0.45576	0.871348	-0.415587	#N/A	#N/A	G3	#N/A	Failure to methylate OSLN	0	0	0	0
cg22609618	0.673458	0.584519	0.700931	0.701673	0.728866	0.658722	0.772572	0.697587	0.763037	0.549272	0.182476	0.372353	0.37214	0.436276	0.332567	0.3255	0.315236	0.780563	0.813039	0.852089	0.852903	0.84308	0.0567766	0.0448525	0.0003996	0.0139234	0.00853651	0.697929	0.359012	0.338917	chr1	100944010	100944011	0.365874	0.828335	-0.46246	#N/A	#N/A	G3	#N/A	Failure to methylate OSLN	CDC14A;CDC14A;CDC14A	NM_003672;NM_033312;NM_033313	Body;Body;Body	0
cg00419321	0.838756	0.836588	0.794126	0.560701	0.63285	0.79961	0.598231	0.614331	0.894373	0.269647	0.145853	0.234467	0.250301	0.508076	0.121053	0.608391	0.577059	0.491981	0.552349	0.361019	0.201899	0.463519	0.126495	0.206102	0.0027972	0.0239007	0.0225641	0.729952	0.383224	0.346728	chr1	75593476	75593477	0.20775	0.414154	-0.206404	#N/A	#N/A	G3	#N/A	Failure to methylate OSLN	LHX8	NM_001001933	TSS1500	N_Shelf		R-DMR
cg24628628	0.913802	0.812155	0.908385	0.891464	0.897653	0.849373	0.923084	0.803565	0.93023	0.945306	0.297678	0.707987	0.341065	0.571822	0.331887	0.577042	0.628954	0.870077	0.873104	0.860218	0.774541	0.842162	0.0476228	0.155115	0.0003996	0.0144613	0.00853651	0.881079	0.526459	0.354619	chr1	67064359	67064360	0.621492	0.84402	-0.222529	#N/A	#N/A	G3	#N/A	Failure to methylate OSLN	SGIP1	NM_032291	Body	0
cg07091102	0.846178	0.744136	0.844865	0.809939	0.8232	0.803158	0.828215	0.830242	0.855487	0.453494	0.145551	0.432191	0.492882	0.476024	0.483746	0.454041	0.450553	0.597027	0.646149	0.667103	0.649694	0.637408	0.0333213	0.0230459	0.0003996	0.0136129	0.00853651	0.820602	0.464906	0.355696	chr1	94385022	94385023	0.299523	0.639476	-0.339954	#N/A	#N/A	G3	#N/A	Failure to methylate OSLN	0	0	0	0
cg15667219	0.812425	0.789248	0.795146	0.8358	0.795737	0.840048	0.802694	0.767914	0.902643	0.693985	0.249293	0.439186	0.409495	0.428967	0.459358	0.493634	0.515164	0.735554	0.677104	0.826503	0.769943	0.703064	0.0395917	0.0402198	0.0003996	0.0126151	0.00853651	0.81574	0.457634	0.358105	chr1	13737234	13737235	0.471639	0.742434	-0.270795	#N/A	#N/A	G3	#N/A	Failure to methylate OSLN	PRAMEF20	NM_001099852	5'UTR	0
cg16046605	0.386091	0.381363	0.402371	0.384937	0.398655	0.394825	0.406554	0.40877	0.38148	0.335076	0.0356061	0.0454613	0.0310485	0.0318578	0.0377542	0.0277866	0.0341498	0.650563	0.647248	0.102368	0.438151	0.624272	0.0107774	0.00623922	0.0003996	0.0281588	0.00853651	0.393894	0.0346763	0.359218	chr1	152596413	152596414	0.185341	0.49252	-0.307179	#N/A	#N/A	G3	#N/A	Failure to methylate OSLN	LCE3A	NM_178431	TSS1500	0
cg12614667	0.589413	0.384006	0.657709	0.526046	0.493117	0.480632	0.807395	0.219361	0.768836	0.257667	0.25398	0.180957	0.384335	0.189779	0.155284	0.0805742	0.120836	0.666421	0.701858	0.728507	0.502173	0.633066	0.184639	0.105525	0.0015984	0.0193724	0.0168201	0.54739	0.185294	0.362096	chr1	89663868	89663869	0.255823	0.646405	-0.390581	#N/A	#N/A	G3	#N/A	Failure to methylate OSLN	GBP4	NM_052941	Body	0
cg07380021	0.78279	0.70458	0.781668	0.680145	0.702347	0.750482	0.75575	0.786271	0.800197	0.566979	0.369168	0.379363	0.391471	0.401787	0.368192	0.366497	0.373575	0.694165	0.721089	0.764026	0.707848	0.696537	0.0435265	0.0139253	0.0003996	0.0156433	0.00853651	0.749359	0.380147	0.369211	chr1	206755252	206755253	0.468074	0.716733	-0.248659	#N/A	#N/A	G3	#N/A	Failure to methylate OSLN	RASSF5;RASSF5;RASSF5	NM_182663;NM_182665;NM_182664	Body;Body;Body	0
cg02890259	0.380325	0.353159	0.439034	0.447971	0.473165	0.409872	0.423326	0.367209	0.479316	0.222318	0.0526819	0.0445893	0.0467766	0.0440799	0.0580624	0.0497644	0.0531582	0.428579	0.414232	0.0675424	0.685179	0.470652	0.0453143	0.00543364	0.0003996	0.02641	0.00853651	0.419264	0.0494051	0.369859	chr1	16345207	16345208	0.1375	0.413237	-0.275737	#N/A	#N/A	G3	#N/A	Failure to methylate OSLN	HSPB7;HSPB7	NM_014424;NM_014424	1stExon;5'UTR	0
cg12725323	0.825158	0.654555	0.849961	0.878595	0.851037	0.827757	0.800144	0.859305	0.892579	0.506546	0.394577	0.378618	0.700972	0.284134	0.298545	0.641117	0.401823	0.707151	0.715157	0.803592	0.715268	0.69125	0.0703313	0.177412	0.000799201	0.0139902	0.0118126	0.826566	0.450868	0.375698	chr1	152768727	152768728	0.450561	0.726483	-0.275922	#N/A	#N/A	G3	#N/A	Failure to methylate OSLN	LCE1D	NM_178352	TSS1500	0
cg05794927	0.816063	0.616391	0.815597	0.812507	0.789778	0.736243	0.830202	0.816289	0.889761	0.535429	0.300362	0.4208	0.443961	0.422971	0.390279	0.409161	0.405153	0.735158	0.740794	0.775516	0.740384	0.775527	0.07674	0.0183152	0.0003996	0.0122985	0.00853651	0.791426	0.415388	0.376038	chr1	248059252	248059253	0.417896	0.753476	-0.33558	#N/A	#N/A	G3	#N/A	Failure to methylate OSLN	OR2W3	NM_001001957	1stExon	0
cg24336730	0.848485	0.905149	0.890662	0.83141	0.819692	0.86335	0.892199	0.931484	0.926992	0.608717	0.368883	0.494974	0.5062	0.508226	0.494891	0.541383	0.436673	0.743475	0.795498	0.797639	0.79125	0.76246	0.0403266	0.034142	0.0003996	0.0118787	0.00853651	0.878825	0.497058	0.381767	chr1	90030568	90030569	0.4888	0.778064	-0.289265	#N/A	#N/A	G3	#N/A	Failure to methylate OSLN	LRRC8B;LRRC8B	NM_015350;NM_001134476	5'UTR;5'UTR	0
cg14013099	0.854861	0.919325	0.863275	0.869453	0.913604	0.849225	0.87148	0.713952	0.950793	0.618785	0.24776	0.47557	0.421253	0.498417	0.450489	0.448844	0.498811	0.776749	0.7822	0.832055	0.840938	0.828549	0.0669486	0.0308388	0.0003996	0.0116013	0.00853651	0.86733	0.465564	0.401766	chr1	248307316	248307317	0.433272	0.812098	-0.378826	#N/A	#N/A	G3	#N/A	Failure to methylate OSLN	OR2M5	NM_001004690	TSS1500	0
cg16270643	0.818899	0.800072	0.868767	0.842884	0.857064	0.884245	0.932402	0.83381	0.882881	0.713405	0.409383	0.470935	0.448623	0.466412	0.426364	0.426833	0.462435	0.791233	0.788721	0.834608	0.807751	0.776729	0.0397781	0.0197946	0.0003996	0.0122805	0.00853651	0.857892	0.450267	0.407625	chr1	68038066	68038067	0.561394	0.799808	-0.238414	#N/A	#N/A	G3	#N/A	Failure to methylate OSLN	0	0	0	0
[truncated: 5,048 more rows]
