# Supplementary material for: Aberrant DNA methylation reprogramming during induced pluripotent stem cell generation is dependent on the choice of reprogramming factors
Source: Cell Regen. 2014 Feb 7;3:4. doi: 10.1186/2045-9769-3-4 (PMC4230737; doi:10.1186/2045-9769-3-4)
Supplement: Supplementary file 3 — Additional file 3: List of genomic binding sites of reprogramming factors in H1 ES cells that overlap with aberrantly methylated regions. (XLS 14 KB) [file 13619_2013_19_MOESM3_ESM.xls]

## Sheet: aberrant_OSLN-SOX2_Peak_H1_hg19
			Type
chr3	31952278	31952279	aberrant OSLN SOX2 Peak H1
chr14	88655985	88655986
chr11	21087846	21087847
chr12	128751042	128751043	aberrant OSLN OCT4 peak H1
chr17	80606880	80606881
chr17	80606911	80606912
chr7	107822217	107822218
chr1	567113	567114
chr1	566570	566571
chr3	31952278	31952279	aberrant OSLN NANOG peak h1
chr6	56589255	56589256
chr4	82348507	82348508
chr1	167127353	167127354
chr8	65640259	65640260
chr2	163520456	163520457
chr2	50177625	50177626
chr9	117694183	117694184
chr4	14988786	14988787
chr7	124898559	124898560
chr11	21087846	21087847
chr12	130642779	130642780
chr7	107822217	107822218
chr12	106648541	106648542
chr22	47423986	47423987
chr14	91108278	91108279
chr2	68269960	68269961	aberrant OSLN KLF4 peak
chr12	128751582	128751583
chr7	150652864	150652865
chr1	567113	567114
chr1	566570	566571
chr1	2371847	2371848	aberrant OSLN MYC peak
chrX	72297591	72297592
chr13	54422912	54422913	aberrant OSKM SOX2 peak
chr5	24208918	24208919
chr2	123685008	123685009
chr6	118158769	118158770
chr1	62664360	62664361
chr1	203488764	203488765
chr8	30398823	30398824
chr15	39000613	39000614
chr3	136784382	136784383
chr11	123613212	123613213
chr6	114098428	114098429
chr11	92850491	92850492
chr2	37882358	37882359
chr10	14227415	14227416
chr4	85791643	85791644
chr5	17189919	17189920
chr4	26030582	26030583	aberrant OSKM OCT4 peak
chr13	115000162	115000163
chr13	115000149	115000150
chr1	21023132	21023133
chr1	154600682	154600683
chr13	45451270	45451271
chr5	81570383	81570384
chr11	130185670	130185671
chr2	26205876	26205877
chr2	26205865	26205866
chr7	150705872	150705873
chr11	130185651	130185652
chr2	100170917	100170918
chr22	30476098	30476099
chr22	30476089	30476090
chr10	14227415	14227416
chr2	100170858	100170859
chr4	85791643	85791644
chr18	23713838	23713839	aberrant OSKM MYC peak
chr8	1650172	1650173
chr12	6419412	6419413
chr10	131293370	131293371	aberrant OSKM NANOG peak
chr5	116274667	116274668
chr2	139803256	139803257
chr2	190192866	190192867
chr13	77063526	77063527
chr13	46717068	46717069
chr7	40866195	40866196
chr2	15909070	15909071
chr14	36892906	36892907
chr13	62884315	62884316
chr5	125826160	125826161
chr2	199965379	199965380
chr5	125055879	125055880
chr6	157391679	157391680
chr12	24913804	24913805
chr8	33210211	33210212
chr4	139143309	139143310
chr15	71606395	71606396
chr10	65771748	65771749
chr5	24208918	24208919
chr2	123685008	123685009
chr1	62664360	62664361
chr11	26544953	26544954
chr14	74815158	74815159
chr7	115456904	115456905
chr2	216411327	216411328
chr7	26775731	26775732
chr7	23503778	23503779
chr1	203488764	203488765
chr1	200380059	200380060
chr2	70312492	70312493
chr7	84904903	84904904
chr1	101602562	101602563
chr8	30398823	30398824
chr10	11059290	11059291
chr2	144105257	144105258
chr16	17034451	17034452
chr1	200332938	200332939
chr15	39000613	39000614
chr3	136784382	136784383
chr3	73607754	73607755
chr6	53407186	53407187
chr14	51290662	51290663
chr11	123613212	123613213
chr2	56409774	56409775
chr6	114098428	114098429
chr13	93877165	93877166
chr14	51290751	51290752
chr4	154679462	154679463
chr11	92850491	92850492
chr12	94093761	94093762
chr2	37882358	37882359
chr13	29013387	29013388
chr10	14227415	14227416
chr3	143148893	143148894
chr8	98790327	98790328
chr6	122144734	122144735
chr3	30708746	30708747
chr11	121515019	121515020
chr10	112259695	112259696
chr14	51906822	51906823
chr4	85791643	85791644
chr12	85945089	85945090
chr3	46617303	46617304
chr2	70368457	70368458
chr2	27958722	27958723	aberrant OSKM KLF4 peak
chr4	2404284	2404285
chr14	69263504	69263505
chr11	763339	763340
chr8	1456819	1456820
